# Supplementary material for: Microbial enrichment and gene functional categories revealed on the walls of a spent fuel pool of a nuclear power plant
Source: PLoS One. 2018 Oct 4;13(10):e0205228. doi: 10.1371/journal.pone.0205228 (PMC6171911; doi:10.1371/journal.pone.0205228)
Supplement: S2 Table — (XLSX) [file pone.0205228.s002.xlsx]

## Sheet: Sheet1
	S2 Table : Contig assembly coverage characteristics: Consensus length, the total read counts and the average coverage of each of contig from SFP, FTC, DD and WD
	Number	SFP	Consensus length	Total read count	Average coverage			FTC	Consensus length	Total read count	Average coverage			DD	Consensus length	Total read count	Average coverage			WD	Consensus length	Total read count	Average coverage
	1	SFP_trim_contig_1_mapping	739	20	4.55751		1	FTC_trim_contig_1413_mapping	11244	464	7.33662		1	DD_trim_contig_218_mapping	18195	1578	16.7647		1	WD_trim_contig_140_mapping	20580	3990	34.2072
	2	SFP_trim_contig_10_mapping	1844	48	4.56236		2	FTC_trim_contig_84_mapping	9889	2215	38.9461		2	DD_trim_contig_210_mapping	12534	745	11.628		2	WD_trim_contig_510_mapping	17996	1756	17.5263
	3	SFP_trim_contig_100_mapping	380	154	65.6184		3	FTC_trim_contig_75_mapping	9719	2624	46.7898		3	DD_trim_contig_556_mapping	9282	321	6.6379		3	WD_trim_contig_298_mapping	17654	1716	16.9042
	4	SFP_trim_contig_1000_mapping	965	25	4.7544		4	FTC_trim_contig_316_mapping	8851	394	7.91639		4	DD_trim_contig_1009_mapping	9022	300	6.42862		4	WD_trim_contig_2321_mapping	11758	1071	15.9202
	5	SFP_trim_contig_10000_mapping	386	5	2.17098		5	FTC_trim_contig_1329_mapping	8173	338	7.1894		5	DD_trim_contig_1900_mapping	8773	269	6.04354		5	WD_trim_contig_2348_mapping	10339	495	8.61998
	6	SFP_trim_contig_10001_mapping	1649	34	3.43663		6	FTC_trim_contig_110_mapping	8104	392	8.38709		6	DD_trim_contig_146_mapping	8643	270	6.18234		6	WD_trim_contig_360_mapping	9929	1827	31.8386
	7	SFP_trim_contig_10002_mapping	562	11	3.07117		7	FTC_trim_contig_201_mapping	7720	1148	25.2628		7	DD_trim_contig_924_mapping	8529	259	5.89155		7	WD_trim_contig_555_mapping	9035	534	10.2185
	8	SFP_trim_contig_10003_mapping	293	5	3.13652		8	FTC_trim_contig_3958_mapping	7670	360	8.24446		8	DD_trim_contig_385_mapping	8299	287	6.57091		8	WD_trim_contig_133_mapping	8663	1967	38.7329
	9	SFP_trim_contig_10004_mapping	1031	18	3.07953		9	FTC_trim_contig_192_mapping	7500	368	8.584		9	DD_trim_contig_1833_mapping	8232	338	7.96635		9	WD_trim_contig_1016_mapping	8451	437	9.05218
	10	SFP_trim_contig_10005_mapping	353	6	2.79603		10	FTC_trim_contig_15_mapping	7340	1956	45.9541		10	DD_trim_contig_2914_mapping	8169	275	6.24275		10	WD_trim_contig_426_mapping	7962	507	10.7316
	11	SFP_trim_contig_10006_mapping	714	19	4.83473		11	FTC_trim_contig_1032_mapping	6811	269	6.97093		11	DD_trim_contig_181_mapping	7804	316	7.62109		11	WD_trim_contig_2011_mapping	7662	415	9.55965
	12	SFP_trim_contig_10007_mapping	626	19	5.42652		12	FTC_trim_contig_132_mapping	6599	280	7.5422		12	DD_trim_contig_483_mapping	7678	276	7.0745		12	WD_trim_contig_459_mapping	7149	1447	34.1186
	13	SFP_trim_contig_10008_mapping	512	7	2.35352		13	FTC_trim_contig_620_mapping	6447	319	8.59594		13	DD_trim_contig_634_mapping	7303	298	7.25236		13	WD_trim_contig_2048_mapping	6284	238	6.91677
	14	SFP_trim_contig_10009_mapping	965	15	2.65803		14	FTC_trim_contig_619_mapping	6296	263	7.51842		14	DD_trim_contig_673_mapping	6775	210	5.89948		14	WD_trim_contig_1079_mapping	6052	295	8.38632
	15	SFP_trim_contig_1001_mapping	1340	71	9.1		15	FTC_trim_contig_344_mapping	6101	280	7.95542		15	DD_trim_contig_1814_mapping	6742	317	8.84248		15	WD_trim_contig_543_mapping	6020	175	5.22741
	16	SFP_trim_contig_10010_mapping	212	9	7.33962		16	FTC_trim_contig_2109_mapping	6051	302	8.81408		16	DD_trim_contig_92_mapping	6739	269	7.93857		16	WD_trim_contig_576_mapping	5791	492	15.0675
	17	SFP_trim_contig_10011_mapping	415	14	5.21687		17	FTC_trim_contig_18_mapping	5974	731	21.4148		17	DD_trim_contig_2309_mapping	6672	226	6.60851		17	WD_trim_contig_762_mapping	5789	327	10.1487
	18	SFP_trim_contig_10012_mapping	407	12	5.21376		18	FTC_trim_contig_1058_mapping	5856	605	17.6667		18	DD_trim_contig_6316_mapping	6631	211	6.17856		18	WD_trim_contig_8_mapping	5750	1132	34.0607
	19	SFP_trim_contig_10013_mapping	1042	23	3.86852		19	FTC_trim_contig_5404_mapping	5832	211	6.48062		19	DD_trim_contig_1321_mapping	6630	204	5.93952		19	WD_trim_contig_1436_mapping	5658	228	7.14546
	20	SFP_trim_contig_10014_mapping	590	12	3.63559		20	FTC_trim_contig_1251_mapping	5648	283	8.9676		20	DD_trim_contig_289_mapping	6629	212	6.06849		20	WD_trim_contig_78_mapping	5656	212	6.44395
	21	SFP_trim_contig_10015_mapping	413	9	3.39952		21	FTC_trim_contig_1703_mapping	5599	220	6.93731		21	DD_trim_contig_915_mapping	6485	218	6.38288		21	WD_trim_contig_1688_mapping	5569	274	8.75328
	22	SFP_trim_contig_10016_mapping	1428	33	3.80602		22	FTC_trim_contig_180_mapping	5414	1282	41.2473		22	DD_trim_contig_1498_mapping	6455	202	6.066		22	WD_trim_contig_200_mapping	5549	265	8.4909
	23	SFP_trim_contig_10017_mapping	1330	33	4.47293		23	FTC_trim_contig_241_mapping	5372	190	6.26582		23	DD_trim_contig_1326_mapping	6355	224	6.97089		23	WD_trim_contig_3379_mapping	5418	258	8.5179
	24	SFP_trim_contig_10018_mapping	654	16	4.20642		24	FTC_trim_contig_1542_mapping	5362	126	4.19657		24	DD_trim_contig_922_mapping	6202	193	5.94292		24	WD_trim_contig_401_mapping	5409	767	23.5066
	25	SFP_trim_contig_10019_mapping	407	11	5.02457		25	FTC_trim_contig_1667_mapping	5325	229	7.18629		25	DD_trim_contig_3580_mapping	6168	153	4.80302		25	WD_trim_contig_291_mapping	5374	520	16.7881
	26	SFP_trim_contig_1002_mapping	2625	66	4.22133		26	FTC_trim_contig_281_mapping	5311	358	11.6835		26	DD_trim_contig_3851_mapping	6096	164	5.08973		26	WD_trim_contig_1339_mapping	5278	266	8.50455
	27	SFP_trim_contig_10020_mapping	529	13	4.27788		27	FTC_trim_contig_3213_mapping	5300	147	4.70113		27	DD_trim_contig_3797_mapping	6061	192	6.10939		27	WD_trim_contig_1089_mapping	5187	176	5.75593
	28	SFP_trim_contig_10021_mapping	738	22	5.24797		28	FTC_trim_contig_5_mapping	5276	161	5.3315		28	DD_trim_contig_1492_mapping	6042	201	6.39093		28	WD_trim_contig_420_mapping	5158	326	11.0081
	29	SFP_trim_contig_10022_mapping	491	9	3.00815		29	FTC_trim_contig_91_mapping	5213	1336	45.168		29	DD_trim_contig_4217_mapping	6035	210	6.62022		29	WD_trim_contig_3293_mapping	5143	192	6.0558
	30	SFP_trim_contig_10023_mapping	940	27	5.05957		30	FTC_trim_contig_105_mapping	5115	941	32.4309		30	DD_trim_contig_2361_mapping	6029	326	10.6157		30	WD_trim_contig_1344_mapping	5063	942	32.8985
	31	SFP_trim_contig_10024_mapping	1119	21	3.23861		31	FTC_trim_contig_3304_mapping	5109	232	7.92699		31	DD_trim_contig_1232_mapping	5970	227	7.30905		31	WD_trim_contig_1633_mapping	4917	133	4.88631
	32	SFP_trim_contig_10025_mapping	3500	69	3.32086		32	FTC_trim_contig_139_mapping	5037	1250	43.2095		32	DD_trim_contig_2128_mapping	5945	280	9.26526		32	WD_trim_contig_842_mapping	4907	800	28.9067
	33	SFP_trim_contig_10026_mapping	529	10	3.3327		33	FTC_trim_contig_2_mapping	4989	584	19.0545		33	DD_trim_contig_1673_mapping	5891	208	7.04464		33	WD_trim_contig_610_mapping	4850	935	33.2808
	34	SFP_trim_contig_10027_mapping	793	11	2.4338		34	FTC_trim_contig_2131_mapping	4905	131	4.79042		34	DD_trim_contig_121_mapping	5854	177	5.94277		34	WD_trim_contig_5413_mapping	4845	205	7.27781
	35	SFP_trim_contig_10028_mapping	1005	35	6.25274		35	FTC_trim_contig_5253_mapping	4856	193	6.80375		35	DD_trim_contig_2204_mapping	5853	212	6.87647		35	WD_trim_contig_583_mapping	4677	160	6.03592
	36	SFP_trim_contig_10029_mapping	1405	34	4.27687		36	FTC_trim_contig_1293_mapping	4807	323	11.6998		36	DD_trim_contig_2472_mapping	5719	190	6.51303		36	WD_trim_contig_947_mapping	4590	133	5.2342
	37	SFP_trim_contig_1003_mapping	361	5	2.62327		37	FTC_trim_contig_2198_mapping	4766	197	7.41691		37	DD_trim_contig_1451_mapping	5696	191	6.43048		37	WD_trim_contig_1114_mapping	4582	205	7.78568
	38	SFP_trim_contig_10030_mapping	390	12	5.19231		38	FTC_trim_contig_1834_mapping	4757	454	16.3273		38	DD_trim_contig_3496_mapping	5661	175	6.14061		38	WD_trim_contig_2574_mapping	4522	144	5.58978
	39	SFP_trim_contig_10031_mapping	835	21	4.19401		39	FTC_trim_contig_625_mapping	4743	117	4.31879		39	DD_trim_contig_1258_mapping	5562	208	7.17494		39	WD_trim_contig_67_mapping	4394	234	9.6848
	40	SFP_trim_contig_10032_mapping	262	8	3.42366		40	FTC_trim_contig_85_mapping	4707	1377	49.4153		40	DD_trim_contig_4953_mapping	5522	209	7.17385		40	WD_trim_contig_820_mapping	4394	265	10.5191
	41	SFP_trim_contig_10033_mapping	850	19	3.74118		41	FTC_trim_contig_1469_mapping	4597	963	33.978		41	DD_trim_contig_3422_mapping	5511	176	6.19343		41	WD_trim_contig_7423_mapping	4360	148	6.16399
	42	SFP_trim_contig_10034_mapping	854	17	3.62763		42	FTC_trim_contig_891_mapping	4542	202	7.82981		42	DD_trim_contig_5695_mapping	5500	161	5.65491		42	WD_trim_contig_2813_mapping	4347	168	7.04578
	43	SFP_trim_contig_10035_mapping	2603	57	3.61698		43	FTC_trim_contig_274_mapping	4487	106	4.18854		43	DD_trim_contig_1858_mapping	5418	184	6.29937		43	WD_trim_contig_2585_mapping	4273	273	10.8404
	44	SFP_trim_contig_10036_mapping	808	18	4.12252		44	FTC_trim_contig_191_mapping	4449	195	7.65655		44	DD_trim_contig_1624_mapping	5410	245	8.52477		44	WD_trim_contig_2567_mapping	4256	121	4.99859
	45	SFP_trim_contig_10037_mapping	668	24	6.47904		45	FTC_trim_contig_591_mapping	4421	195	7.8161		45	DD_trim_contig_1581_mapping	5402	180	6.58849		45	WD_trim_contig_2814_mapping	4220	130	5.27938
	46	SFP_trim_contig_10038_mapping	1849	51	4.5603		46	FTC_trim_contig_102_mapping	4388	108	4.51003		46	DD_trim_contig_4188_mapping	5345	147	5.33807		46	WD_trim_contig_4575_mapping	4210	105	4.31473
	47	SFP_trim_contig_10039_mapping	333	5	2.72973		47	FTC_trim_contig_364_mapping	4354	2134	86.3886		47	DD_trim_contig_3814_mapping	5337	202	7.25651		47	WD_trim_contig_1625_mapping	4196	203	8.58818
	48	SFP_trim_contig_1004_mapping	422	5	1.98104		48	FTC_trim_contig_53_mapping	4300	181	7.35349		48	DD_trim_contig_1983_mapping	5289	165	6.17659		48	WD_trim_contig_1154_mapping	4188	101	4.19962
	49	SFP_trim_contig_10040_mapping	1323	23	3.25246		49	FTC_trim_contig_1524_mapping	4288	121	5.17304		49	DD_trim_contig_4167_mapping	5289	153	5.56079		49	WD_trim_contig_489_mapping	4165	286	12.4444
	50	SFP_trim_contig_10041_mapping	360	9	4.74722		50	FTC_trim_contig_613_mapping	4261	865	36.0864		50	DD_trim_contig_3722_mapping	5286	166	6.07756		50	WD_trim_contig_375_mapping	4144	125	5.19474
	51	SFP_trim_contig_10042_mapping	403	6	2.67494		51	FTC_trim_contig_572_mapping	4248	190	7.80061		51	DD_trim_contig_590_mapping	5284	239	8.49621		51	WD_trim_contig_1314_mapping	4140	96	4.44034
	52	SFP_trim_contig_10043_mapping	525	11	3.61714		52	FTC_trim_contig_2443_mapping	4220	106	4.35545		52	DD_trim_contig_658_mapping	5274	173	6.43269		52	WD_trim_contig_44_mapping	4082	599	25.2741
	53	SFP_trim_contig_10044_mapping	974	15	2.82546		53	FTC_trim_contig_4280_mapping	4200	106	4.40667		53	DD_trim_contig_1662_mapping	5241	160	5.97462		53	WD_trim_contig_3262_mapping	4064	112	4.94168
	54	SFP_trim_contig_10045_mapping	237	4	2.76793		54	FTC_trim_contig_437_mapping	4194	115	4.83977		54	DD_trim_contig_2249_mapping	5228	186	6.32995		54	WD_trim_contig_4244_mapping	3991	119	5.53195
	55	SFP_trim_contig_10046_mapping	476	10	3.47269		55	FTC_trim_contig_1502_mapping	4174	135	5.64399		55	DD_trim_contig_5480_mapping	5215	173	6.58811		55	WD_trim_contig_1914_mapping	3986	214	9.09684
	56	SFP_trim_contig_10047_mapping	420	10	2.73571		56	FTC_trim_contig_2378_mapping	4144	158	6.51569		56	DD_trim_contig_78_mapping	5168	188	7.17879		56	WD_trim_contig_763_mapping	3964	267	11.4712
	57	SFP_trim_contig_10048_mapping	649	11	2.89831		57	FTC_trim_contig_758_mapping	4125	226	9.63855		57	DD_trim_contig_2375_mapping	5155	172	6.44074		57	WD_trim_contig_3953_mapping	3963	198	8.51552
	58	SFP_trim_contig_10049_mapping	370	10	4.73514		58	FTC_trim_contig_787_mapping	4115	118	4.76501		58	DD_trim_contig_2045_mapping	5144	223	8.40474		58	WD_trim_contig_882_mapping	3933	196	9.04348
	59	SFP_trim_contig_1005_mapping	1385	35	4.22744		59	FTC_trim_contig_4581_mapping	4083	96	3.96204		59	DD_trim_contig_6014_mapping	5133	140	5.3197		59	WD_trim_contig_2467_mapping	3933	144	6.26468
	60	SFP_trim_contig_10050_mapping	884	28	5.6957		60	FTC_trim_contig_495_mapping	4008	1822	79.2974		60	DD_trim_contig_373_mapping	5122	179	6.97638		60	WD_trim_contig_1238_mapping	3932	156	6.92803
	61	SFP_trim_contig_10051_mapping	792	16	3.51641		61	FTC_trim_contig_126_mapping	4000	180	7.92175		61	DD_trim_contig_551_mapping	5121	181	6.55575		61	WD_trim_contig_226_mapping	3921	238	10.8939
	62	SFP_trim_contig_10052_mapping	269	10	6.65799		62	FTC_trim_contig_184_mapping	3948	80	3.62335		62	DD_trim_contig_211_mapping	5111	204	7.6128		62	WD_trim_contig_2291_mapping	3889	131	5.22062
	63	SFP_trim_contig_10053_mapping	347	8	4.20461		63	FTC_trim_contig_1451_mapping	3940	120	5.20508		63	DD_trim_contig_1336_mapping	5108	128	4.83359		63	WD_trim_contig_6640_mapping	3882	133	5.90701
	64	SFP_trim_contig_10054_mapping	2783	72	4.5548		64	FTC_trim_contig_1640_mapping	3936	179	7.63567		64	DD_trim_contig_417_mapping	5084	171	6.47817		64	WD_trim_contig_741_mapping	3876	119	5.52554
	65	SFP_trim_contig_10055_mapping	680	26	6.77941		65	FTC_trim_contig_1857_mapping	3934	168	7.21403		65	DD_trim_contig_390_mapping	5081	226	8.99665		65	WD_trim_contig_6383_mapping	3868	103	4.70553
	66	SFP_trim_contig_10056_mapping	274	8	4.0438		66	FTC_trim_contig_1067_mapping	3929	107	4.90736		66	DD_trim_contig_1632_mapping	5043	184	6.9419		66	WD_trim_contig_2085_mapping	3836	81	3.94891
	67	SFP_trim_contig_10057_mapping	414	11	5.07246		67	FTC_trim_contig_719_mapping	3928	170	7.61609		67	DD_trim_contig_278_mapping	5026	110	4.18743		67	WD_trim_contig_1969_mapping	3815	156	6.75439
	68	SFP_trim_contig_10058_mapping	664	17	4.73343		68	FTC_trim_contig_472_mapping	3903	102	4.64873		68	DD_trim_contig_791_mapping	5012	184	6.73464		68	WD_trim_contig_7_mapping	3809	345	15.7025
	69	SFP_trim_contig_10059_mapping	555	11	3.43063		69	FTC_trim_contig_393_mapping	3886	1023	46.5036		69	DD_trim_contig_1200_mapping	4958	187	7.34853		69	WD_trim_contig_3009_mapping	3782	217	9.8707
	70	SFP_trim_contig_1006_mapping	670	18	4.89552		70	FTC_trim_contig_2424_mapping	3857	187	8.58154		70	DD_trim_contig_1063_mapping	4936	182	7.24514		70	WD_trim_contig_30_mapping	3780	171	7.79286
	71	SFP_trim_contig_10060_mapping	608	18	4.72204		71	FTC_trim_contig_8127_mapping	3857	107	4.96604		71	DD_trim_contig_1530_mapping	4921	154	6.27169		71	WD_trim_contig_1155_mapping	3756	219	10.0037
	72	SFP_trim_contig_10061_mapping	259	18	10.2819		72	FTC_trim_contig_1692_mapping	3834	85	4.00365		72	DD_trim_contig_1240_mapping	4851	183	7.15976		72	WD_trim_contig_1715_mapping	3750	129	6.21067
	73	SFP_trim_contig_10062_mapping	1246	38	5.03612		73	FTC_trim_contig_778_mapping	3822	885	39.6219		73	DD_trim_contig_661_mapping	4845	186	7.35026		73	WD_trim_contig_2783_mapping	3738	151	7.08373
	74	SFP_trim_contig_10063_mapping	577	13	3.80589		74	FTC_trim_contig_1523_mapping	3808	191	8.67201		74	DD_trim_contig_1510_mapping	4842	187	7.40376		74	WD_trim_contig_5236_mapping	3737	133	6.20498
	75	SFP_trim_contig_10064_mapping	885	22	3.96497		75	FTC_trim_contig_115_mapping	3808	146	6.64811		75	DD_trim_contig_1791_mapping	4806	153	6.24594		75	WD_trim_contig_2126_mapping	3734	103	5.08382
	76	SFP_trim_contig_10065_mapping	380	13	6.39737		76	FTC_trim_contig_2679_mapping	3759	141	6.64725		76	DD_trim_contig_1041_mapping	4800	169	7.01521		76	WD_trim_contig_2115_mapping	3728	177	8.62634
	77	SFP_trim_contig_10066_mapping	512	12	4.02734		77	FTC_trim_contig_6709_mapping	3754	89	4.24907		77	DD_trim_contig_248_mapping	4799	164	6.33528		77	WD_trim_contig_9580_mapping	3723	104	5.03519
	78	SFP_trim_contig_10067_mapping	754	13	3.13528		78	FTC_trim_contig_1919_mapping	3753	88	4.05516		78	DD_trim_contig_2993_mapping	4795	189	7.70448		78	WD_trim_contig_4612_mapping	3717	149	6.44525
	79	SFP_trim_contig_10068_mapping	854	20	4.03864		79	FTC_trim_contig_31_mapping	3747	870	37.9162		79	DD_trim_contig_3288_mapping	4792	157	6.47412		79	WD_trim_contig_711_mapping	3716	111	5.21878
	80	SFP_trim_contig_10069_mapping	263	6	3.69962		80	FTC_trim_contig_1705_mapping	3745	110	5.07877		80	DD_trim_contig_3949_mapping	4765	132	5.34145		80	WD_trim_contig_94_mapping	3707	149	6.86161
	81	SFP_trim_contig_1007_mapping	750	16	3.82133		81	FTC_trim_contig_1125_mapping	3734	112	5.31789		81	DD_trim_contig_5924_mapping	4723	141	5.65954		81	WD_trim_contig_1285_mapping	3702	109	4.86575
	82	SFP_trim_contig_10070_mapping	342	3	1.51754		82	FTC_trim_contig_2048_mapping	3730	83	3.94799		82	DD_trim_contig_2649_mapping	4669	164	6.74213		82	WD_trim_contig_613_mapping	3698	175	8.41211
	83	SFP_trim_contig_10071_mapping	398	24	7.13065		83	FTC_trim_contig_1421_mapping	3713	89	4.29895		83	DD_trim_contig_7324_mapping	4669	137	5.71129		83	WD_trim_contig_675_mapping	3679	225	10.6931
	84	SFP_trim_contig_10072_mapping	648	11	2.92747		84	FTC_trim_contig_6262_mapping	3701	107	4.87949		84	DD_trim_contig_2880_mapping	4668	155	6.50557		84	WD_trim_contig_1572_mapping	3669	150	7.3088
	85	SFP_trim_contig_10073_mapping	876	23	4.33219		85	FTC_trim_contig_40_mapping	3698	91	4.43429		85	DD_trim_contig_2756_mapping	4665	159	6.65295		85	WD_trim_contig_3_mapping	3633	128	6.59703
	86	SFP_trim_contig_10074_mapping	897	19	3.83724		86	FTC_trim_contig_1778_mapping	3691	94	4.54267		86	DD_trim_contig_4449_mapping	4626	137	5.61976		86	WD_trim_contig_1007_mapping	3616	111	5.48368
	87	SFP_trim_contig_10075_mapping	642	8	2.29439		87	FTC_trim_contig_193_mapping	3686	369	17.5141		87	DD_trim_contig_1054_mapping	4616	185	7.92266		87	WD_trim_contig_364_mapping	3599	187	9.12781
	88	SFP_trim_contig_10076_mapping	311	12	6.7717		88	FTC_trim_contig_1415_mapping	3678	102	4.88798		88	DD_trim_contig_1256_mapping	4606	171	7.29266		88	WD_trim_contig_6324_mapping	3556	211	10.4064
	89	SFP_trim_contig_10077_mapping	401	7	3.18204		89	FTC_trim_contig_8952_mapping	3673	86	4.17179		89	DD_trim_contig_1320_mapping	4605	185	7.91249		89	WD_trim_contig_1940_mapping	3519	149	7.25263
	90	SFP_trim_contig_10078_mapping	1196	37	5.14465		90	FTC_trim_contig_2332_mapping	3665	159	7.7899		90	DD_trim_contig_7926_mapping	4604	170	7.22806		90	WD_trim_contig_1734_mapping	3517	95	4.88598
	91	SFP_trim_contig_10079_mapping	635	18	4.71496		91	FTC_trim_contig_9831_mapping	3665	101	4.7457		91	DD_trim_contig_2352_mapping	4604	177	7.11707		91	WD_trim_contig_3635_mapping	3485	137	6.40717
	92	SFP_trim_contig_1008_mapping	549	9	2.75592		92	FTC_trim_contig_4421_mapping	3634	69	3.5432		92	DD_trim_contig_1184_mapping	4598	138	5.87147		92	WD_trim_contig_5816_mapping	3485	140	7.03615
	93	SFP_trim_contig_10080_mapping	779	26	6.1027		93	FTC_trim_contig_5250_mapping	3633	124	5.9144		93	DD_trim_contig_1655_mapping	4593	122	5.25626		93	WD_trim_contig_5246_mapping	3449	93	4.94955
	94	SFP_trim_contig_10081_mapping	1646	45	4.7339		94	FTC_trim_contig_2189_mapping	3622	94	4.64964		94	DD_trim_contig_1399_mapping	4592	160	6.88284		94	WD_trim_contig_3448_mapping	3441	166	8.41761
	95	SFP_trim_contig_10082_mapping	639	12	3.03912		95	FTC_trim_contig_2226_mapping	3592	86	4.23079		95	DD_trim_contig_916_mapping	4591	153	6.41407		95	WD_trim_contig_2177_mapping	3425	155	7.66073
	96	SFP_trim_contig_10083_mapping	1464	38	4.76366		96	FTC_trim_contig_4515_mapping	3578	208	9.99301		96	DD_trim_contig_1350_mapping	4588	175	7.43614		96	WD_trim_contig_1605_mapping	3413	116	5.63756
	97	SFP_trim_contig_10084_mapping	348	8	4.26149		97	FTC_trim_contig_796_mapping	3573	136	6.56619		97	DD_trim_contig_2983_mapping	4585	128	5.39258		97	WD_trim_contig_1011_mapping	3411	136	6.81237
	98	SFP_trim_contig_10085_mapping	316	6	3.19937		98	FTC_trim_contig_267_mapping	3532	1386	67.5654		98	DD_trim_contig_1920_mapping	4572	163	6.96085		98	WD_trim_contig_2809_mapping	3410	197	9.92786
	99	SFP_trim_contig_10086_mapping	368	8	3.73641		99	FTC_trim_contig_389_mapping	3526	73	3.6679		99	DD_trim_contig_1899_mapping	4569	150	6.45218		99	WD_trim_contig_5733_mapping	3406	133	6.52026
	100	SFP_trim_contig_10087_mapping	947	20	3.92397		100	FTC_trim_contig_3558_mapping	3517	85	4.28718		100	DD_trim_contig_3416_mapping	4546	155	6.37571		100	WD_trim_contig_4273_mapping	3386	101	5.11872
	101	SFP_trim_contig_10088_mapping	1845	39	3.66721		101	FTC_trim_contig_353_mapping	3515	88	4.46913		101	DD_trim_contig_2209_mapping	4528	176	7.85534		101	WD_trim_contig_2909_mapping	3385	92	4.98168
	102	SFP_trim_contig_10089_mapping	1180	24	3.61017		102	FTC_trim_contig_5277_mapping	3511	80	3.92025		102	DD_trim_contig_1708_mapping	4518	150	6.25874		102	WD_trim_contig_392_mapping	3384	220	10.6619
	103	SFP_trim_contig_1009_mapping	733	24	5.78172		103	FTC_trim_contig_6130_mapping	3508	99	4.90707		103	DD_trim_contig_1194_mapping	4500	176	7.45378		103	WD_trim_contig_2065_mapping	3384	120	5.71424
	104	SFP_trim_contig_10090_mapping	578	15	4.48789		104	FTC_trim_contig_11871_mapping	3507	76	3.88395		104	DD_trim_contig_5773_mapping	4461	87	3.89554		104	WD_trim_contig_5735_mapping	3361	114	6.07914
	105	SFP_trim_contig_10091_mapping	982	14	2.62729		105	FTC_trim_contig_1589_mapping	3496	220	11.0403		105	DD_trim_contig_8572_mapping	4458	159	6.65904		105	WD_trim_contig_318_mapping	3328	179	9.32512
	106	SFP_trim_contig_10092_mapping	456	8	2.92982		106	FTC_trim_contig_2115_mapping	3493	76	3.96049		106	DD_trim_contig_3353_mapping	4457	141	6.19161		106	WD_trim_contig_4525_mapping	3312	67	3.70199
	107	SFP_trim_contig_10093_mapping	314	5	2.5414		107	FTC_trim_contig_4304_mapping	3468	94	4.70473		107	DD_trim_contig_4208_mapping	4451	150	6.44372		107	WD_trim_contig_2881_mapping	3305	126	6.31952
	108	SFP_trim_contig_10094_mapping	1241	28	3.72925		108	FTC_trim_contig_98_mapping	3423	809	40.2658		108	DD_trim_contig_6742_mapping	4393	161	7.27908		108	WD_trim_contig_2520_mapping	3290	151	7.88632
	109	SFP_trim_contig_10095_mapping	793	16	3.40984		109	FTC_trim_contig_1780_mapping	3404	180	7.78085		109	DD_trim_contig_1671_mapping	4383	159	7.06708		109	WD_trim_contig_5437_mapping	3286	125	6.73554
	110	SFP_trim_contig_10096_mapping	326	5	2.82822		110	FTC_trim_contig_11459_mapping	3397	75	3.96821		110	DD_trim_contig_4889_mapping	4379	131	5.74971		110	WD_trim_contig_317_mapping	3261	84	4.46826
	111	SFP_trim_contig_10097_mapping	539	13	3.30983		111	FTC_trim_contig_4092_mapping	3386	93	4.67395		111	DD_trim_contig_1588_mapping	4378	158	6.89995		111	WD_trim_contig_4211_mapping	3244	159	8.34895
	112	SFP_trim_contig_10098_mapping	1977	49	4.47041		112	FTC_trim_contig_1240_mapping	3384	83	4.46424		112	DD_trim_contig_144_mapping	4370	142	6.06453		112	WD_trim_contig_9204_mapping	3238	112	5.85516
	113	SFP_trim_contig_10099_mapping	364	9	4.06319		113	FTC_trim_contig_5000_mapping	3348	90	4.7503		113	DD_trim_contig_2938_mapping	4368	167	7.62386		113	WD_trim_contig_1971_mapping	3235	130	7.00216
	114	SFP_trim_contig_101_mapping	1291	33	4.45856		114	FTC_trim_contig_2349_mapping	3339	87	4.73675		114	DD_trim_contig_4593_mapping	4355	146	6.55408		114	WD_trim_contig_4172_mapping	3233	86	4.60223
	115	SFP_trim_contig_1010_mapping	880	332	62.0455		115	FTC_trim_contig_873_mapping	3333	142	7.47615		115	DD_trim_contig_5554_mapping	4328	140	6.30407		115	WD_trim_contig_4758_mapping	3201	140	7.46923
	116	SFP_trim_contig_10100_mapping	434	8	2.68203		116	FTC_trim_contig_573_mapping	3330	86	4.49429		116	DD_trim_contig_6100_mapping	4325	126	5.6652		116	WD_trim_contig_2303_mapping	3192	153	7.63565
	117	SFP_trim_contig_10101_mapping	356	8	4.07865		117	FTC_trim_contig_967_mapping	3324	231	11.8553		117	DD_trim_contig_3547_mapping	4316	128	5.74768		117	WD_trim_contig_2021_mapping	3186	197	11.1824
	118	SFP_trim_contig_10102_mapping	353	16	6.96884		118	FTC_trim_contig_663_mapping	3319	93	4.9545		118	DD_trim_contig_6395_mapping	4309	163	7.67603		118	WD_trim_contig_3011_mapping	3184	132	7.36778
	119	SFP_trim_contig_10103_mapping	863	14	2.89803		119	FTC_trim_contig_38_mapping	3313	75	4.02867		119	DD_trim_contig_2457_mapping	4300	163	7.48512		119	WD_trim_contig_4303_mapping	3172	112	5.88493
	120	SFP_trim_contig_10104_mapping	271	4	2.73432		120	FTC_trim_contig_786_mapping	3308	84	4.4208		120	DD_trim_contig_11164_mapping	4295	147	6.6936		120	WD_trim_contig_3359_mapping	3167	193	10.4244
	121	SFP_trim_contig_10105_mapping	776	15	3.43428		121	FTC_trim_contig_5304_mapping	3301	89	4.36595		121	DD_trim_contig_2783_mapping	4274	147	6.47801		121	WD_trim_contig_2606_mapping	3166	306	16.2808
	122	SFP_trim_contig_10106_mapping	596	24	5.94295		122	FTC_trim_contig_3684_mapping	3293	93	4.89493		122	DD_trim_contig_3805_mapping	4263	122	5.64555		122	WD_trim_contig_2888_mapping	3166	69	4.01674
	123	SFP_trim_contig_10107_mapping	753	31	7.29482		123	FTC_trim_contig_1148_mapping	3292	351	18.4235		123	DD_trim_contig_1850_mapping	4259	191	8.91383		123	WD_trim_contig_2029_mapping	3145	97	5.31288
	124	SFP_trim_contig_10108_mapping	901	15	2.87902		124	FTC_trim_contig_2240_mapping	3291	162	8.4014		124	DD_trim_contig_2078_mapping	4252	140	6.43391		124	WD_trim_contig_9685_mapping	3141	80	4.37791
	125	SFP_trim_contig_10109_mapping	833	35	7.17047		125	FTC_trim_contig_5305_mapping	3290	81	4.14468		125	DD_trim_contig_4329_mapping	4250	197	8.79318		125	WD_trim_contig_890_mapping	3118	123	6.49551
	126	SFP_trim_contig_1011_mapping	773	11	2.35446		126	FTC_trim_contig_4132_mapping	3282	89	4.7791		126	DD_trim_contig_546_mapping	4241	111	5.08536		126	WD_trim_contig_1952_mapping	3110	84	4.7881
	127	SFP_trim_contig_10110_mapping	507	19	6.44773		127	FTC_trim_contig_6061_mapping	3270	100	5.41009		127	DD_trim_contig_4243_mapping	4228	115	5.36779		127	WD_trim_contig_415_mapping	3104	250	13.9111
	128	SFP_trim_contig_10111_mapping	448	12	4.69196		128	FTC_trim_contig_722_mapping	3253	115	6.079		128	DD_trim_contig_1228_mapping	4220	144	6.51588		128	WD_trim_contig_8004_mapping	3100	113	6.20871
	129	SFP_trim_contig_10112_mapping	530	8	2.79811		129	FTC_trim_contig_5377_mapping	3253	72	3.91362		129	DD_trim_contig_58_mapping	4210	122	5.75107		129	WD_trim_contig_251_mapping	3097	256	14.083
	130	SFP_trim_contig_10113_mapping	358	8	2.99162		130	FTC_trim_contig_25_mapping	3251	489	25.1452		130	DD_trim_contig_4482_mapping	4194	115	5.26347		130	WD_trim_contig_2422_mapping	3086	94	5.19054
	131	SFP_trim_contig_10114_mapping	546	16	5.41209		131	FTC_trim_contig_3176_mapping	3243	91	5.06753		131	DD_trim_contig_985_mapping	4169	132	5.94483		131	WD_trim_contig_12497_mapping	3085	97	5.42172
	132	SFP_trim_contig_10115_mapping	1002	19	3.21457		132	FTC_trim_contig_342_mapping	3238	81	4.59389		132	DD_trim_contig_532_mapping	4139	105	4.94854		132	WD_trim_contig_5827_mapping	3076	84	4.84233
	133	SFP_trim_contig_10116_mapping	1169	40	5.7793		133	FTC_trim_contig_2554_mapping	3230	81	4.35635		133	DD_trim_contig_5027_mapping	4087	73	3.32738		133	WD_trim_contig_5660_mapping	3075	95	5.30959
	134	SFP_trim_contig_10117_mapping	1166	28	4.19383		134	FTC_trim_contig_1663_mapping	3227	81	4.59653		134	DD_trim_contig_788_mapping	4065	107	4.79975		134	WD_trim_contig_897_mapping	3069	94	5.1147
	135	SFP_trim_contig_10118_mapping	1119	19	3.07328		135	FTC_trim_contig_2206_mapping	3225	94	5.22295		135	DD_trim_contig_3681_mapping	4056	105	4.8427		135	WD_trim_contig_907_mapping	3065	65	4.03687
	136	SFP_trim_contig_10119_mapping	260	8	5.17308		136	FTC_trim_contig_3971_mapping	3218	80	4.43443		136	DD_trim_contig_649_mapping	4043	195	8.58274		136	WD_trim_contig_4072_mapping	3057	130	7.75303
	137	SFP_trim_contig_1012_mapping	772	17	3.86528		137	FTC_trim_contig_899_mapping	3210	82	4.42056		137	DD_trim_contig_3029_mapping	4040	111	5.31658		137	WD_trim_contig_3661_mapping	3054	86	4.94794
	138	SFP_trim_contig_10120_mapping	433	10	3.95381		138	FTC_trim_contig_737_mapping	3209	74	4.28264		138	DD_trim_contig_2797_mapping	4029	132	6.36188		138	WD_trim_contig_6744_mapping	3048	82	4.57972
	139	SFP_trim_contig_10121_mapping	1436	36	4.40877		139	FTC_trim_contig_1905_mapping	3195	70	3.98873		139	DD_trim_contig_5188_mapping	4027	332	15.5339		139	WD_trim_contig_1965_mapping	3034	101	5.71358
	140	SFP_trim_contig_10122_mapping	748	11	2.81684		140	FTC_trim_contig_5409_mapping	3193	62	3.58252		140	DD_trim_contig_2981_mapping	4018	91	4.35241		140	WD_trim_contig_4528_mapping	3030	100	5.52046
	141	SFP_trim_contig_10123_mapping	1237	31	4.40178		141	FTC_trim_contig_7_mapping	3188	307	15.766		141	DD_trim_contig_2349_mapping	4014	105	5.07524		141	WD_trim_contig_453_mapping	3023	119	6.89679
	142	SFP_trim_contig_10124_mapping	831	25	5.45608		142	FTC_trim_contig_168_mapping	3187	152	8.25918		142	DD_trim_contig_1167_mapping	4006	152	7.45632		142	WD_trim_contig_1747_mapping	3003	105	5.83883
	143	SFP_trim_contig_10125_mapping	820	17	3.46585		143	FTC_trim_contig_2211_mapping	3184	87	4.88882		143	DD_trim_contig_5007_mapping	4002	142	6.95652		143	WD_trim_contig_6031_mapping	3000	82	4.9
	144	SFP_trim_contig_10126_mapping	375	8	3.408		144	FTC_trim_contig_1135_mapping	3180	82	4.77453		144	DD_trim_contig_4794_mapping	4000	113	5.4295		144	WD_trim_contig_8959_mapping	2983	74	4.6993
	145	SFP_trim_contig_10127_mapping	469	7	2.48401		145	FTC_trim_contig_3969_mapping	3180	107	6.04151		145	DD_trim_contig_1737_mapping	3993	114	5.61132		145	WD_trim_contig_536_mapping	2975	123	7.22151
	146	SFP_trim_contig_10128_mapping	1094	28	4.45887		146	FTC_trim_contig_643_mapping	3178	75	4.20485		146	DD_trim_contig_1293_mapping	3989	124	5.96816		146	WD_trim_contig_709_mapping	2973	75	4.51026
	147	SFP_trim_contig_10129_mapping	280	6	3.38929		147	FTC_trim_contig_1037_mapping	3171	85	4.78776		147	DD_trim_contig_353_mapping	3974	136	6.74157		147	WD_trim_contig_3904_mapping	2970	69	4.29865
	148	SFP_trim_contig_1013_mapping	580	12	3.48103		148	FTC_trim_contig_1892_mapping	3167	83	4.59962		148	DD_trim_contig_433_mapping	3974	113	5.48163		148	WD_trim_contig_3586_mapping	2969	131	8.07376
	149	SFP_trim_contig_10130_mapping	820	15	3.22927		149	FTC_trim_contig_2681_mapping	3162	89	4.89247		149	DD_trim_contig_2431_mapping	3972	143	7.01536		149	WD_trim_contig_3137_mapping	2963	143	8.26088
	150	SFP_trim_contig_10131_mapping	1051	20	3.46908		150	FTC_trim_contig_800_mapping	3155	97	5.50143		150	DD_trim_contig_162_mapping	3957	116	5.7445		150	WD_trim_contig_2201_mapping	2962	76	4.20122
	151	SFP_trim_contig_10132_mapping	444	10	4.04955		151	FTC_trim_contig_3781_mapping	3155	83	4.5683		151	DD_trim_contig_3073_mapping	3953	128	6.37946		151	WD_trim_contig_5900_mapping	2962	88	5.26401
	152	SFP_trim_contig_10133_mapping	349	6	2.94556		152	FTC_trim_contig_6178_mapping	3151	74	4.31799		152	DD_trim_contig_7345_mapping	3927	106	4.73007		152	WD_trim_contig_10762_mapping	2957	126	7.22388
	153	SFP_trim_contig_10134_mapping	609	21	5.05583		153	FTC_trim_contig_6057_mapping	3147	66	3.70194		153	DD_trim_contig_1165_mapping	3908	117	5.55809		153	WD_trim_contig_5873_mapping	2945	62	3.86587
	154	SFP_trim_contig_10135_mapping	327	10	4.67584		154	FTC_trim_contig_6030_mapping	3145	66	3.78347		154	DD_trim_contig_1502_mapping	3904	99	4.93443		154	WD_trim_contig_2874_mapping	2943	129	7.6806
	155	SFP_trim_contig_10136_mapping	1175	24	3.4834		155	FTC_trim_contig_5642_mapping	3143	80	4.70029		155	DD_trim_contig_3197_mapping	3891	94	4.70111		155	WD_trim_contig_1511_mapping	2936	107	5.94619
	156	SFP_trim_contig_10137_mapping	837	14	3.092		156	FTC_trim_contig_8539_mapping	3135	75	4.39522		156	DD_trim_contig_3599_mapping	3887	106	5.33779		156	WD_trim_contig_4395_mapping	2932	80	4.96965
	157	SFP_trim_contig_10138_mapping	1174	57	8.56133		157	FTC_trim_contig_618_mapping	3130	1569	85.5856		157	DD_trim_contig_454_mapping	3878	120	6.12223		157	WD_trim_contig_7352_mapping	2925	88	5.18359
	158	SFP_trim_contig_10139_mapping	472	10	3.78178		158	FTC_trim_contig_1926_mapping	3127	64	3.79533		158	DD_trim_contig_5224_mapping	3876	115	5.67234		158	WD_trim_contig_3521_mapping	2921	84	5.07018
	159	SFP_trim_contig_1014_mapping	1709	41	4.23288		159	FTC_trim_contig_818_mapping	3123	147	8.34774		159	DD_trim_contig_2181_mapping	3865	107	5.21061		159	WD_trim_contig_116_mapping	2908	98	6.06878
	160	SFP_trim_contig_10140_mapping	570	15	4.40526		160	FTC_trim_contig_3432_mapping	3119	104	5.47323		160	DD_trim_contig_1060_mapping	3852	135	6.64564		160	WD_trim_contig_1072_mapping	2899	110	5.97275
	161	SFP_trim_contig_10141_mapping	698	15	3.92837		161	FTC_trim_contig_10519_mapping	3116	96	5.5337		161	DD_trim_contig_6112_mapping	3821	122	6.07904		161	WD_trim_contig_537_mapping	2893	101	5.67231
	162	SFP_trim_contig_10142_mapping	832	17	3.86659		162	FTC_trim_contig_247_mapping	3108	141	8.10682		162	DD_trim_contig_4416_mapping	3820	99	5.03534		162	WD_trim_contig_4896_mapping	2890	119	6.75087
	163	SFP_trim_contig_10143_mapping	2550	66	4.47882		163	FTC_trim_contig_8_mapping	3102	72	4.09059		163	DD_trim_contig_3653_mapping	3814	102	5.23152		163	WD_trim_contig_3260_mapping	2879	84	5.01424
	164	SFP_trim_contig_10144_mapping	264	7	4.54545		164	FTC_trim_contig_1988_mapping	3087	128	7.20408		164	DD_trim_contig_7225_mapping	3798	133	6.67615		164	WD_trim_contig_11141_mapping	2878	60	3.68346
	165	SFP_trim_contig_10145_mapping	506	17	5.69368		165	FTC_trim_contig_9135_mapping	3073	95	5.47088		165	DD_trim_contig_1925_mapping	3773	145	7.69441		165	WD_trim_contig_8784_mapping	2875	78	4.84557
	166	SFP_trim_contig_10146_mapping	834	14	2.67986		166	FTC_trim_contig_4876_mapping	3054	70	4.12377		166	DD_trim_contig_570_mapping	3764	130	6.51939		166	WD_trim_contig_713_mapping	2851	109	6.70431
	167	SFP_trim_contig_10147_mapping	231	6	4.72727		167	FTC_trim_contig_74_mapping	3034	78	4.4677		167	DD_trim_contig_322_mapping	3761	128	6.54267		167	WD_trim_contig_5751_mapping	2850	95	5.47579
	168	SFP_trim_contig_10148_mapping	699	16	4.14306		168	FTC_trim_contig_403_mapping	3029	81	4.59459		168	DD_trim_contig_5377_mapping	3761	135	7.26934		168	WD_trim_contig_3871_mapping	2822	56	3.29624
	169	SFP_trim_contig_10149_mapping	389	7	2.77892		169	FTC_trim_contig_5880_mapping	3028	77	4.72622		169	DD_trim_contig_3217_mapping	3757	109	5.76896		169	WD_trim_contig_5783_mapping	2801	91	5.61549
	170	SFP_trim_contig_1015_mapping	293	6	3.74061		170	FTC_trim_contig_2637_mapping	3013	70	4.18553		170	DD_trim_contig_6330_mapping	3754	123	6.20059		170	WD_trim_contig_175_mapping	2798	122	7.36347
	171	SFP_trim_contig_10150_mapping	2796	75	4.82439		171	FTC_trim_contig_7881_mapping	3006	70	4.00466		171	DD_trim_contig_1538_mapping	3750	151	8.07947		171	WD_trim_contig_7342_mapping	2796	92	5.65021
	172	SFP_trim_contig_10151_mapping	1073	19	3.25256		172	FTC_trim_contig_3769_mapping	3004	74	4.34687		172	DD_trim_contig_7249_mapping	3743	135	6.83356		172	WD_trim_contig_1780_mapping	2777	82	5.40619
	173	SFP_trim_contig_10152_mapping	1591	37	3.92583		173	FTC_trim_contig_6664_mapping	2996	96	5.82377		173	DD_trim_contig_619_mapping	3740	102	4.71471		173	WD_trim_contig_366_mapping	2773	144	8.08294
	174	SFP_trim_contig_10153_mapping	350	11	5.50571		174	FTC_trim_contig_2846_mapping	2990	93	5.47124		174	DD_trim_contig_2989_mapping	3738	106	5.45907		174	WD_trim_contig_1647_mapping	2769	181	11.559
	175	SFP_trim_contig_10154_mapping	1407	25	3.20327		175	FTC_trim_contig_1494_mapping	2980	59	3.4547		175	DD_trim_contig_671_mapping	3730	102	5.1681		175	WD_trim_contig_6365_mapping	2763	67	4.43793
	176	SFP_trim_contig_10155_mapping	305	10	6.00328		176	FTC_trim_contig_6314_mapping	2977	126	7.20894		176	DD_trim_contig_1012_mapping	3701	159	8.22724		176	WD_trim_contig_285_mapping	2763	77	4.8241
	177	SFP_trim_contig_10156_mapping	272	5	2.76471		177	FTC_trim_contig_1820_mapping	2970	63	3.93872		177	DD_trim_contig_9263_mapping	3692	144	7.57394		177	WD_trim_contig_5041_mapping	2751	136	8.66449
	178	SFP_trim_contig_10157_mapping	778	20	4.48715		178	FTC_trim_contig_6714_mapping	2970	70	4.12256		178	DD_trim_contig_3251_mapping	3689	92	4.44131		178	WD_trim_contig_6172_mapping	2738	102	6.47443
	179	SFP_trim_contig_10158_mapping	329	5	2.34043		179	FTC_trim_contig_7077_mapping	2961	64	3.98379		179	DD_trim_contig_3245_mapping	3688	121	6.39534		179	WD_trim_contig_4815_mapping	2734	102	6.5929
	180	SFP_trim_contig_10159_mapping	530	12	4.15472		180	FTC_trim_contig_451_mapping	2958	68	3.99932		180	DD_trim_contig_8843_mapping	3674	130	6.72836		180	WD_trim_contig_1832_mapping	2722	114	7.32697
	181	SFP_trim_contig_1016_mapping	1075	22	3.66233		181	FTC_trim_contig_2728_mapping	2956	74	4.46719		181	DD_trim_contig_883_mapping	3671	108	5.65977		181	WD_trim_contig_9542_mapping	2722	59	3.8424
	182	SFP_trim_contig_10160_mapping	361	9	4.69806		182	FTC_trim_contig_838_mapping	2952	75	4.53252		182	DD_trim_contig_6786_mapping	3667	131	7.16608		182	WD_trim_contig_4361_mapping	2721	73	4.98567
	183	SFP_trim_contig_10161_mapping	635	15	4.30079		183	FTC_trim_contig_3205_mapping	2947	67	4.07126		183	DD_trim_contig_2148_mapping	3664	130	7.14874		183	WD_trim_contig_23549_mapping	2719	42	3.06767
	184	SFP_trim_contig_10162_mapping	924	18	3.63853		184	FTC_trim_contig_583_mapping	2946	92	5.34589		184	DD_trim_contig_2310_mapping	3662	127	6.77526		184	WD_trim_contig_4773_mapping	2718	110	6.94665
	185	SFP_trim_contig_10163_mapping	405	7	3.0963		185	FTC_trim_contig_1111_mapping	2946	73	4.51426		185	DD_trim_contig_1842_mapping	3656	112	5.91575		185	WD_trim_contig_2465_mapping	2714	77	4.99484
	186	SFP_trim_contig_10164_mapping	598	8	2.32107		186	FTC_trim_contig_3715_mapping	2940	74	4.16497		186	DD_trim_contig_6275_mapping	3648	94	4.96738		186	WD_trim_contig_6401_mapping	2705	125	8.10203
	187	SFP_trim_contig_10165_mapping	588	9	2.77041		187	FTC_trim_contig_5203_mapping	2940	66	4.13605		187	DD_trim_contig_521_mapping	3644	113	6.06175		187	WD_trim_contig_13444_mapping	2691	55	3.42512
	188	SFP_trim_contig_10166_mapping	1484	29	3.46024		188	FTC_trim_contig_51_mapping	2939	71	4.26812		188	DD_trim_contig_1919_mapping	3643	87	4.74115		188	WD_trim_contig_1582_mapping	2689	124	7.83488
	189	SFP_trim_contig_10167_mapping	850	23	4.99882		189	FTC_trim_contig_10385_mapping	2930	68	4.16109		189	DD_trim_contig_3900_mapping	3639	90	4.83649		189	WD_trim_contig_328_mapping	2681	109	7.39202
	190	SFP_trim_contig_10168_mapping	1248	23	3.20994		190	FTC_trim_contig_242_mapping	2925	95	5.29504		190	DD_trim_contig_29_mapping	3636	126	6.61056		190	WD_trim_contig_1718_mapping	2675	64	4.5428
	191	SFP_trim_contig_10169_mapping	233	7	4.3133		191	FTC_trim_contig_6_mapping	2924	352	20.2042		191	DD_trim_contig_1415_mapping	3630	98	5.21267		191	WD_trim_contig_1992_mapping	2668	61	4.04985
	192	SFP_trim_contig_1017_mapping	1353	21	2.59276		192	FTC_trim_contig_2028_mapping	2924	186	11.4018		192	DD_trim_contig_9743_mapping	3621	122	6.1599		192	WD_trim_contig_3771_mapping	2662	75	4.97746
	193	SFP_trim_contig_10170_mapping	239	6	3.76151		193	FTC_trim_contig_3861_mapping	2924	76	4.94733		193	DD_trim_contig_1363_mapping	3616	154	7.37832		193	WD_trim_contig_6493_mapping	2662	83	5.45192
	194	SFP_trim_contig_10171_mapping	532	7	2.31391		194	FTC_trim_contig_6793_mapping	2924	70	4.29822		194	DD_trim_contig_2016_mapping	3611	71	3.68928		194	WD_trim_contig_2930_mapping	2661	110	7.35964
	195	SFP_trim_contig_10172_mapping	505	11	3.51881		195	FTC_trim_contig_4343_mapping	2919	54	3.37067		195	DD_trim_contig_3059_mapping	3611	108	5.86264		195	WD_trim_contig_1183_mapping	2658	62	4.22272
	196	SFP_trim_contig_10173_mapping	673	15	3.81426		196	FTC_trim_contig_2692_mapping	2916	91	5.81927		196	DD_trim_contig_787_mapping	3608	111	5.69928		196	WD_trim_contig_833_mapping	2651	111	7.29913
	197	SFP_trim_contig_10174_mapping	1024	17	3.0957		197	FTC_trim_contig_7512_mapping	2916	70	4.22051		197	DD_trim_contig_1658_mapping	3606	92	4.98059		197	WD_trim_contig_1173_mapping	2647	83	5.23914
	198	SFP_trim_contig_10175_mapping	435	17	7.43908		198	FTC_trim_contig_1424_mapping	2910	93	5.72955		198	DD_trim_contig_680_mapping	3599	122	6.22784		198	WD_trim_contig_1566_mapping	2647	80	5.37061
	199	SFP_trim_contig_10176_mapping	1925	43	4.03481		199	FTC_trim_contig_972_mapping	2907	71	4.41452		199	DD_trim_contig_1829_mapping	3590	121	6.39861		199	WD_trim_contig_2299_mapping	2640	64	4.35795
	200	SFP_trim_contig_10177_mapping	384	6	2.72396		200	FTC_trim_contig_941_mapping	2905	61	3.71291		200	DD_trim_contig_34_mapping	3584	90	4.92829		200	WD_trim_contig_7007_mapping	2636	42	2.91616
	201	SFP_trim_contig_10178_mapping	371	4	1.93261		201	FTC_trim_contig_975_mapping	2901	80	4.78697		201	DD_trim_contig_4940_mapping	3583	112	6.27435		201	WD_trim_contig_995_mapping	2634	85	5.90319
	202	SFP_trim_contig_10179_mapping	877	16	3.37058		202	FTC_trim_contig_9539_mapping	2894	63	3.81721		202	DD_trim_contig_706_mapping	3580	123	6.75503		202	WD_trim_contig_6999_mapping	2628	75	4.98706
	203	SFP_trim_contig_1018_mapping	509	11	3.72495		203	FTC_trim_contig_2171_mapping	2893	70	4.35016		203	DD_trim_contig_2846_mapping	3568	99	5.2954		203	WD_trim_contig_2697_mapping	2626	124	8.37928
	204	SFP_trim_contig_10180_mapping	904	20	3.98341		204	FTC_trim_contig_6189_mapping	2880	88	5.20278		204	DD_trim_contig_196_mapping	3566	122	6.66237		204	WD_trim_contig_147_mapping	2618	61	4.26853
	205	SFP_trim_contig_10181_mapping	1975	62	5.67494		205	FTC_trim_contig_337_mapping	2877	665	41.0977		205	DD_trim_contig_1836_mapping	3565	130	7.17111		205	WD_trim_contig_849_mapping	2618	125	7.94767
	206	SFP_trim_contig_10182_mapping	552	16	4.85688		206	FTC_trim_contig_3074_mapping	2875	140	8.28939		206	DD_trim_contig_1667_mapping	3561	104	5.42797		206	WD_trim_contig_9761_mapping	2613	113	7.9625
	207	SFP_trim_contig_10183_mapping	1023	24	4.21505		207	FTC_trim_contig_7044_mapping	2873	63	4.03098		207	DD_trim_contig_3878_mapping	3557	109	6.04892		207	WD_trim_contig_1881_mapping	2609	59	4.36374
	208	SFP_trim_contig_10184_mapping	485	16	5.19175		208	FTC_trim_contig_1852_mapping	2872	75	4.65947		208	DD_trim_contig_736_mapping	3538	104	5.82193		208	WD_trim_contig_7426_mapping	2603	62	3.98771
	209	SFP_trim_contig_10185_mapping	775	23	4.56645		209	FTC_trim_contig_960_mapping	2871	100	6.1031		209	DD_trim_contig_174_mapping	3536	146	8.24604		209	WD_trim_contig_8262_mapping	2593	83	5.57038
	210	SFP_trim_contig_10186_mapping	598	12	3.56187		210	FTC_trim_contig_5665_mapping	2871	56	3.52525		210	DD_trim_contig_983_mapping	3517	112	6.1143		210	WD_trim_contig_556_mapping	2574	129	8.59907
	211	SFP_trim_contig_10187_mapping	2151	48	3.68061		211	FTC_trim_contig_7362_mapping	2868	86	5.56137		211	DD_trim_contig_7627_mapping	3509	92	5.15446		211	WD_trim_contig_274_mapping	2572	101	6.78227
	212	SFP_trim_contig_10188_mapping	281	6	3.36655		212	FTC_trim_contig_4775_mapping	2867	66	4.22532		212	DD_trim_contig_2979_mapping	3502	104	5.70274		212	WD_trim_contig_1517_mapping	2571	79	5.10268
	213	SFP_trim_contig_10189_mapping	680	16	4.02941		213	FTC_trim_contig_1108_mapping	2865	118	7.25864		213	DD_trim_contig_96_mapping	3501	114	6.3599		213	WD_trim_contig_7740_mapping	2571	50	3.85609
	214	SFP_trim_contig_1019_mapping	819	17	3.81685		214	FTC_trim_contig_916_mapping	2861	121	7.41699		214	DD_trim_contig_4860_mapping	3493	134	7.64615		214	WD_trim_contig_3509_mapping	2568	65	4.55841
	215	SFP_trim_contig_10190_mapping	587	20	5.89097		215	FTC_trim_contig_8567_mapping	2852	55	3.47335		215	DD_trim_contig_8667_mapping	3489	107	6.05503		215	WD_trim_contig_1262_mapping	2566	81	5.93024
	216	SFP_trim_contig_10191_mapping	955	15	2.79791		216	FTC_trim_contig_4673_mapping	2839	50	3.09546		216	DD_trim_contig_2651_mapping	3483	102	5.67011		216	WD_trim_contig_4186_mapping	2565	102	7.21014
	217	SFP_trim_contig_10192_mapping	366	7	2.70765		217	FTC_trim_contig_3385_mapping	2838	76	4.7611		217	DD_trim_contig_1687_mapping	3480	98	5.42701		217	WD_trim_contig_17679_mapping	2562	55	3.9477
	218	SFP_trim_contig_10193_mapping	394	5	2.03807		218	FTC_trim_contig_1261_mapping	2834	82	5.26888		218	DD_trim_contig_2440_mapping	3473	85	4.63115		218	WD_trim_contig_4548_mapping	2557	87	6.07313
	219	SFP_trim_contig_10194_mapping	811	25	4.75832		219	FTC_trim_contig_4570_mapping	2831	88	5.33981		219	DD_trim_contig_635_mapping	3464	99	5.5127		219	WD_trim_contig_1022_mapping	2556	63	4.39241
	220	SFP_trim_contig_10195_mapping	1426	36	4.51403		220	FTC_trim_contig_6280_mapping	2830	88	5.62438		220	DD_trim_contig_349_mapping	3462	147	8.17158		220	WD_trim_contig_11041_mapping	2548	82	5.75432
	221	SFP_trim_contig_10196_mapping	729	22	5.09465		221	FTC_trim_contig_877_mapping	2822	60	3.85507		221	DD_trim_contig_9240_mapping	3453	88	4.88734		221	WD_trim_contig_5253_mapping	2542	88	5.88788
	222	SFP_trim_contig_10197_mapping	594	11	3.55387		222	FTC_trim_contig_1268_mapping	2821	119	7.66501		222	DD_trim_contig_2404_mapping	3449	99	5.22702		222	WD_trim_contig_2314_mapping	2536	68	4.90615
	223	SFP_trim_contig_10198_mapping	794	12	2.41184		223	FTC_trim_contig_6464_mapping	2815	73	4.58472		223	DD_trim_contig_6056_mapping	3427	123	6.77356		223	WD_trim_contig_1424_mapping	2534	70	4.68587
	224	SFP_trim_contig_10199_mapping	387	5	2.49612		224	FTC_trim_contig_2654_mapping	2811	58	3.54465		224	DD_trim_contig_10790_mapping	3402	102	5.91035		224	WD_trim_contig_221_mapping	2528	76	5.73339
	225	SFP_trim_contig_102_mapping	425	5	1.99765		225	FTC_trim_contig_5996_mapping	2809	88	5.77145		225	DD_trim_contig_7920_mapping	3398	108	6.23249		225	WD_trim_contig_2425_mapping	2523	139	9.38129
	226	SFP_trim_contig_1020_mapping	404	9	3.59901		226	FTC_trim_contig_1526_mapping	2797	66	4.13371		226	DD_trim_contig_93_mapping	3390	82	4.7292		226	WD_trim_contig_2738_mapping	2522	67	4.90523
	227	SFP_trim_contig_10200_mapping	654	12	3.34862		227	FTC_trim_contig_5817_mapping	2797	69	4.48123		227	DD_trim_contig_2530_mapping	3387	98	5.42427		227	WD_trim_contig_1284_mapping	2511	90	6.26085
	228	SFP_trim_contig_10201_mapping	1397	35	4.57552		228	FTC_trim_contig_527_mapping	2789	78	4.9663		228	DD_trim_contig_519_mapping	3383	101	5.80343		228	WD_trim_contig_759_mapping	2503	50	3.85737
	229	SFP_trim_contig_10202_mapping	998	17	3.00802		229	FTC_trim_contig_3762_mapping	2786	67	4.26956		229	DD_trim_contig_3943_mapping	3377	104	6.00829		229	WD_trim_contig_1457_mapping	2503	87	5.99561
	230	SFP_trim_contig_10203_mapping	433	15	5.77829		230	FTC_trim_contig_8118_mapping	2783	66	4.38591		230	DD_trim_contig_4342_mapping	3376	115	6.68039		230	WD_trim_contig_1678_mapping	2502	175	12.1423
	231	SFP_trim_contig_10204_mapping	680	9	2.40735		231	FTC_trim_contig_5853_mapping	2781	59	3.83279		231	DD_trim_contig_5301_mapping	3373	110	6.23036		231	WD_trim_contig_3042_mapping	2502	77	5.17986
	232	SFP_trim_contig_10205_mapping	433	11	4.13395		232	FTC_trim_contig_552_mapping	2779	644	40.3145		232	DD_trim_contig_8517_mapping	3353	125	7.31613		232	WD_trim_contig_6418_mapping	2499	54	3.87835
	233	SFP_trim_contig_10206_mapping	718	16	4.06964		233	FTC_trim_contig_186_mapping	2777	1056	66.6824		233	DD_trim_contig_9831_mapping	3342	79	4.58229		233	WD_trim_contig_7798_mapping	2499	95	6.57863
	234	SFP_trim_contig_10207_mapping	353	5	2.45892		234	FTC_trim_contig_6668_mapping	2775	70	4.52108		234	DD_trim_contig_1563_mapping	3340	87	5.14192		234	WD_trim_contig_532_mapping	2496	67	4.74679
	235	SFP_trim_contig_10208_mapping	737	21	4.62144		235	FTC_trim_contig_2818_mapping	2773	60	3.83916		235	DD_trim_contig_2785_mapping	3331	118	6.73582		235	WD_trim_contig_3144_mapping	2495	63	4.7006
	236	SFP_trim_contig_10209_mapping	681	22	5.02643		236	FTC_trim_contig_2276_mapping	2769	67	4.28025		236	DD_trim_contig_38_mapping	3330	108	6.49159		236	WD_trim_contig_12933_mapping	2495	58	3.97756
	237	SFP_trim_contig_1021_mapping	202	113	77.7574		237	FTC_trim_contig_9104_mapping	2763	61	3.80673		237	DD_trim_contig_3637_mapping	3327	93	5.32642		237	WD_trim_contig_6665_mapping	2488	75	5.46945
	238	SFP_trim_contig_10210_mapping	918	20	3.76797		238	FTC_trim_contig_2976_mapping	2761	65	4.23434		238	DD_trim_contig_1710_mapping	3318	98	5.63291		238	WD_trim_contig_2147_mapping	2486	65	4.53902
	239	SFP_trim_contig_10211_mapping	1128	22	3.31472		239	FTC_trim_contig_3233_mapping	2760	81	5.15254		239	DD_trim_contig_119_mapping	3317	132	7.6331		239	WD_trim_contig_1982_mapping	2484	70	5.00765
	240	SFP_trim_contig_10212_mapping	1210	37	5.00331		240	FTC_trim_contig_5163_mapping	2760	67	4.25254		240	DD_trim_contig_1479_mapping	3316	115	6.60706		240	WD_trim_contig_6121_mapping	2482	169	11.9351
	241	SFP_trim_contig_10213_mapping	1003	17	2.95115		241	FTC_trim_contig_7125_mapping	2754	106	6.85512		241	DD_trim_contig_2492_mapping	3315	87	5.14419		241	WD_trim_contig_4570_mapping	2477	59	4.11102
	242	SFP_trim_contig_10214_mapping	1141	21	3.01402		242	FTC_trim_contig_8299_mapping	2751	124	7.91494		242	DD_trim_contig_2273_mapping	3313	87	5.12496		242	WD_trim_contig_1105_mapping	2475	104	7.00566
	243	SFP_trim_contig_10215_mapping	686	16	4.08455		243	FTC_trim_contig_983_mapping	2750	72	4.35636		243	DD_trim_contig_1_mapping	3308	110	6.21614		243	WD_trim_contig_1838_mapping	2473	82	5.63567
	244	SFP_trim_contig_10216_mapping	447	12	4.37808		244	FTC_trim_contig_1803_mapping	2750	61	4.07055		244	DD_trim_contig_54_mapping	3307	152	8.67735		244	WD_trim_contig_1728_mapping	2462	76	5.58976
	245	SFP_trim_contig_10217_mapping	713	21	4.69285		245	FTC_trim_contig_677_mapping	2749	109	6.8243		245	DD_trim_contig_8291_mapping	3298	111	6.71922		245	WD_trim_contig_6887_mapping	2450	101	7.07061
	246	SFP_trim_contig_10218_mapping	564	11	3.28014		246	FTC_trim_contig_929_mapping	2748	52	3.34389		246	DD_trim_contig_2350_mapping	3298	94	5.56853		246	WD_trim_contig_181_mapping	2443	106	7.24642
	247	SFP_trim_contig_10219_mapping	643	20	5.75739		247	FTC_trim_contig_2611_mapping	2747	76	4.46341		247	DD_trim_contig_2331_mapping	3295	104	6.28194		247	WD_trim_contig_347_mapping	2440	87	6.59508
	248	SFP_trim_contig_1022_mapping	584	12	3.65753		248	FTC_trim_contig_610_mapping	2746	65	4.25127		248	DD_trim_contig_2582_mapping	3292	104	6.3633		248	WD_trim_contig_4262_mapping	2440	109	7.59098
	249	SFP_trim_contig_10220_mapping	452	8	3.27212		249	FTC_trim_contig_2793_mapping	2746	60	4.06082		249	DD_trim_contig_4684_mapping	3292	88	4.79101		249	WD_trim_contig_4966_mapping	2430	76	5.50165
	250	SFP_trim_contig_10221_mapping	716	18	4.26676		250	FTC_trim_contig_699_mapping	2744	165	10.5747		250	DD_trim_contig_821_mapping	3291	117	6.96566		250	WD_trim_contig_6439_mapping	2425	83	6.17278
	251	SFP_trim_contig_10222_mapping	1760	67	6.61761		251	FTC_trim_contig_4043_mapping	2741	53	3.36738		251	DD_trim_contig_7752_mapping	3284	121	6.96864		251	WD_trim_contig_2611_mapping	2421	99	7.86287
	252	SFP_trim_contig_10223_mapping	491	8	2.58656		252	FTC_trim_contig_7687_mapping	2741	67	4.53776		252	DD_trim_contig_2152_mapping	3282	105	5.81444		252	WD_trim_contig_2077_mapping	2415	97	6.61325
	253	SFP_trim_contig_10224_mapping	451	11	4.04435		253	FTC_trim_contig_1956_mapping	2735	57	3.65704		253	DD_trim_contig_2483_mapping	3281	79	4.49528		253	WD_trim_contig_1876_mapping	2411	190	13.3957
	254	SFP_trim_contig_10225_mapping	595	10	2.36639		254	FTC_trim_contig_2129_mapping	2735	122	8.06435		254	DD_trim_contig_6120_mapping	3278	98	5.90024		254	WD_trim_contig_5818_mapping	2408	73	5.16196
	255	SFP_trim_contig_10226_mapping	1160	46	6.67845		255	FTC_trim_contig_340_mapping	2734	70	4.51134		255	DD_trim_contig_7736_mapping	3273	89	5.13535		255	WD_trim_contig_2323_mapping	2403	74	5.68581
	256	SFP_trim_contig_10227_mapping	782	11	2.64194		256	FTC_trim_contig_9189_mapping	2734	58	3.66825		256	DD_trim_contig_764_mapping	3271	103	5.79425		256	WD_trim_contig_1672_mapping	2401	44	3.37943
	257	SFP_trim_contig_10228_mapping	382	8	3.89529		257	FTC_trim_contig_3644_mapping	2731	70	4.46979		257	DD_trim_contig_4937_mapping	3260	88	4.99601		257	WD_trim_contig_5613_mapping	2401	81	5.90212
	258	SFP_trim_contig_10229_mapping	806	17	3.6129		258	FTC_trim_contig_3462_mapping	2729	79	4.79883		258	DD_trim_contig_7689_mapping	3258	105	6.39319		258	WD_trim_contig_676_mapping	2401	75	5.4723
	259	SFP_trim_contig_1023_mapping	1079	25	4.12419		259	FTC_trim_contig_8833_mapping	2729	77	5.22426		259	DD_trim_contig_1299_mapping	3258	107	6.20595		259	WD_trim_contig_7202_mapping	2397	57	4.00417
	260	SFP_trim_contig_10230_mapping	521	5	1.72745		260	FTC_trim_contig_11_mapping	2728	783	50.4439		260	DD_trim_contig_4549_mapping	3257	100	5.83727		260	WD_trim_contig_704_mapping	2396	59	4.48122
	261	SFP_trim_contig_10231_mapping	639	15	4.3349		261	FTC_trim_contig_2556_mapping	2721	128	8.49577		261	DD_trim_contig_1496_mapping	3253	96	5.47464		261	WD_trim_contig_6512_mapping	2391	70	4.93476
	262	SFP_trim_contig_10232_mapping	1284	33	4.4486		262	FTC_trim_contig_2799_mapping	2711	74	4.90151		262	DD_trim_contig_2150_mapping	3250	105	6.15231		262	WD_trim_contig_3418_mapping	2390	41	2.85941
	263	SFP_trim_contig_10233_mapping	1383	31	3.99928		263	FTC_trim_contig_6148_mapping	2708	56	3.85857		263	DD_trim_contig_2137_mapping	3247	81	4.71913		263	WD_trim_contig_3864_mapping	2383	101	7.26605
	264	SFP_trim_contig_10234_mapping	1054	19	3.18596		264	FTC_trim_contig_7721_mapping	2707	111	6.92021		264	DD_trim_contig_7840_mapping	3245	96	5.96086		264	WD_trim_contig_3690_mapping	2381	47	3.61445
	265	SFP_trim_contig_10235_mapping	932	19	3.6588		265	FTC_trim_contig_1617_mapping	2700	73	4.83741		265	DD_trim_contig_2397_mapping	3239	96	5.97005		265	WD_trim_contig_6583_mapping	2380	53	4.26639
	266	SFP_trim_contig_10236_mapping	436	10	4.15367		266	FTC_trim_contig_3757_mapping	2700	122	7.64037		266	DD_trim_contig_952_mapping	3237	118	6.80229		266	WD_trim_contig_7142_mapping	2380	86	6.17395
	267	SFP_trim_contig_10237_mapping	916	15	2.74017		267	FTC_trim_contig_1165_mapping	2698	62	4.20534		267	DD_trim_contig_1116_mapping	3221	101	6.25582		267	WD_trim_contig_2227_mapping	2379	145	9.68138
	268	SFP_trim_contig_10238_mapping	230	13	10.9696		268	FTC_trim_contig_10830_mapping	2697	54	3.5228		268	DD_trim_contig_5879_mapping	3220	141	8.65404		268	WD_trim_contig_355_mapping	2378	104	8.0963
	269	SFP_trim_contig_10239_mapping	637	23	5.89011		269	FTC_trim_contig_4922_mapping	2692	71	4.54718		269	DD_trim_contig_650_mapping	3219	89	5.50202		269	WD_trim_contig_5494_mapping	2378	61	4.56182
	270	SFP_trim_contig_1024_mapping	540	21	6.37222		270	FTC_trim_contig_1186_mapping	2691	54	3.79301		270	DD_trim_contig_8457_mapping	3213	126	7.50078		270	WD_trim_contig_4550_mapping	2376	46	3.25547
	271	SFP_trim_contig_10240_mapping	904	19	3.45686		271	FTC_trim_contig_691_mapping	2691	117	7.30583		271	DD_trim_contig_1988_mapping	3205	87	5.37161		271	WD_trim_contig_461_mapping	2373	66	5.01812
	272	SFP_trim_contig_10241_mapping	652	17	4.42025		272	FTC_trim_contig_4636_mapping	2691	77	5.12709		272	DD_trim_contig_2741_mapping	3202	113	6.82761		272	WD_trim_contig_4085_mapping	2371	53	3.79966
	273	SFP_trim_contig_10242_mapping	399	8	3.5188		273	FTC_trim_contig_5586_mapping	2678	66	4.21434		273	DD_trim_contig_889_mapping	3202	85	4.9466		273	WD_trim_contig_1531_mapping	2364	63	4.7077
	274	SFP_trim_contig_10243_mapping	833	17	3.497		274	FTC_trim_contig_4564_mapping	2676	75	5.00262		274	DD_trim_contig_2659_mapping	3198	97	6.08787		274	WD_trim_contig_12449_mapping	2363	51	3.77613
	275	SFP_trim_contig_10244_mapping	408	10	4.48284		275	FTC_trim_contig_6642_mapping	2674	64	4.38257		275	DD_trim_contig_7825_mapping	3196	85	5.32979		275	WD_trim_contig_1033_mapping	2356	45	3.49576
	276	SFP_trim_contig_10245_mapping	762	18	3.53675		276	FTC_trim_contig_8377_mapping	2674	61	4.27337		276	DD_trim_contig_1351_mapping	3184	104	6.41709		276	WD_trim_contig_4751_mapping	2355	84	6.43524
	277	SFP_trim_contig_10246_mapping	513	12	3.92788		277	FTC_trim_contig_2257_mapping	2667	66	4.34608		277	DD_trim_contig_431_mapping	3179	88	5.24001		277	WD_trim_contig_1227_mapping	2351	97	7.52829
	278	SFP_trim_contig_10247_mapping	466	11	3.67811		278	FTC_trim_contig_2037_mapping	2662	61	4.19234		278	DD_trim_contig_3484_mapping	3172	115	6.79634		278	WD_trim_contig_4013_mapping	2351	82	5.86389
	279	SFP_trim_contig_10248_mapping	294	8	5.05442		279	FTC_trim_contig_1009_mapping	2658	50	3.40895		279	DD_trim_contig_8267_mapping	3172	91	5.46091		279	WD_trim_contig_861_mapping	2350	91	6.6783
	280	SFP_trim_contig_10249_mapping	902	14	2.85809		280	FTC_trim_contig_690_mapping	2658	67	4.32205		280	DD_trim_contig_1663_mapping	3145	81	4.4903		280	WD_trim_contig_12882_mapping	2340	49	3.85171
	281	SFP_trim_contig_1025_mapping	495	19	7.33939		281	FTC_trim_contig_5952_mapping	2655	68	4.57552		281	DD_trim_contig_918_mapping	3141	109	6.77268		281	WD_trim_contig_1_mapping	2337	105	7.76765
	282	SFP_trim_contig_10250_mapping	542	10	3.07565		282	FTC_trim_contig_12399_mapping	2650	59	3.88075		282	DD_trim_contig_524_mapping	3140	88	5.4758		282	WD_trim_contig_1695_mapping	2335	67	4.9182
	283	SFP_trim_contig_10251_mapping	1274	28	3.854		283	FTC_trim_contig_4692_mapping	2647	69	4.87495		283	DD_trim_contig_306_mapping	3135	111	6.24211		283	WD_trim_contig_8754_mapping	2329	83	6.18119
	284	SFP_trim_contig_10252_mapping	509	9	3.04126		284	FTC_trim_contig_5256_mapping	2644	132	9.12405		284	DD_trim_contig_7050_mapping	3133	104	6.4925		284	WD_trim_contig_8291_mapping	2325	66	4.72043
	285	SFP_trim_contig_10253_mapping	357	6	3.01681		285	FTC_trim_contig_6926_mapping	2644	60	3.98449		285	DD_trim_contig_1300_mapping	3130	57	3.65527		285	WD_trim_contig_4158_mapping	2325	42	3.41935
	286	SFP_trim_contig_10254_mapping	457	5	1.9081		286	FTC_trim_contig_4760_mapping	2636	63	4.18741		286	DD_trim_contig_4680_mapping	3128	82	4.90857		286	WD_trim_contig_7458_mapping	2323	43	3.43823
	287	SFP_trim_contig_10255_mapping	421	10	4.07363		287	FTC_trim_contig_4776_mapping	2633	118	7.72845		287	DD_trim_contig_2394_mapping	3123	121	7.4121		287	WD_trim_contig_636_mapping	2323	74	5.66681
	288	SFP_trim_contig_10256_mapping	576	13	3.81771		288	FTC_trim_contig_1299_mapping	2627	58	3.94633		288	DD_trim_contig_8699_mapping	3118	105	6.34573		288	WD_trim_contig_62_mapping	2307	90	7.26008
	289	SFP_trim_contig_10257_mapping	570	12	3.69474		289	FTC_trim_contig_7080_mapping	2626	58	4.10625		289	DD_trim_contig_10_mapping	3105	79	4.91337		289	WD_trim_contig_8495_mapping	2306	54	4.17736
	290	SFP_trim_contig_10258_mapping	928	23	4.34375		290	FTC_trim_contig_1571_mapping	2622	87	5.67086		290	DD_trim_contig_2406_mapping	3105	99	6.41868		290	WD_trim_contig_7399_mapping	2305	74	5.38568
	291	SFP_trim_contig_10259_mapping	380	11	5.24211		291	FTC_trim_contig_425_mapping	2621	77	5.14956		291	DD_trim_contig_1476_mapping	3100	81	5.26323		291	WD_trim_contig_1500_mapping	2300	115	8.37043
	292	SFP_trim_contig_1026_mapping	2401	58	4.17951		292	FTC_trim_contig_4500_mapping	2613	87	5.93111		292	DD_trim_contig_19778_mapping	3096	78	5.07784		292	WD_trim_contig_213_mapping	2298	60	4.41906
	293	SFP_trim_contig_10260_mapping	233	6	4.20172		293	FTC_trim_contig_2903_mapping	2606	48	3.13469		293	DD_trim_contig_4105_mapping	3094	95	6.08209		293	WD_trim_contig_2050_mapping	2292	76	5.7849
	294	SFP_trim_contig_10261_mapping	735	10	2.3932		294	FTC_trim_contig_1492_mapping	2604	51	3.46429		294	DD_trim_contig_962_mapping	3091	96	5.92656		294	WD_trim_contig_8707_mapping	2286	96	6.9392
	295	SFP_trim_contig_10262_mapping	1029	33	5.37901		295	FTC_trim_contig_181_mapping	2601	313	20.5333		295	DD_trim_contig_2516_mapping	3090	84	5.37735		295	WD_trim_contig_14957_mapping	2280	101	8.10044
	296	SFP_trim_contig_10263_mapping	462	8	2.86147		296	FTC_trim_contig_4727_mapping	2597	56	3.9176		296	DD_trim_contig_6513_mapping	3089	78	5.06216		296	WD_trim_contig_1516_mapping	2279	77	5.61825
	297	SFP_trim_contig_10264_mapping	1117	24	3.59087		297	FTC_trim_contig_1392_mapping	2596	56	3.87982		297	DD_trim_contig_9890_mapping	3087	94	5.91156		297	WD_trim_contig_3565_mapping	2279	60	4.86573
	298	SFP_trim_contig_10265_mapping	530	13	4.48491		298	FTC_trim_contig_8627_mapping	2595	71	4.71676		298	DD_trim_contig_666_mapping	3077	104	6.31914		298	WD_trim_contig_2107_mapping	2278	318	23.7564
	299	SFP_trim_contig_10266_mapping	1513	42	4.72703		299	FTC_trim_contig_5513_mapping	2594	80	5.33886		299	DD_trim_contig_893_mapping	3076	100	6.20969		299	WD_trim_contig_29_mapping	2276	111	8.6138
	300	SFP_trim_contig_10267_mapping	1030	22	3.4932		300	FTC_trim_contig_6860_mapping	2592	114	7.68981		300	DD_trim_contig_1941_mapping	3075	128	8.3639		300	WD_trim_contig_3584_mapping	2274	81	6.20141
	301	SFP_trim_contig_10268_mapping	543	9	3.00184		301	FTC_trim_contig_8738_mapping	2590	74	4.96486		301	DD_trim_contig_3406_mapping	3075	94	6.07642		301	WD_trim_contig_1427_mapping	2268	504	37.9797
	302	SFP_trim_contig_10269_mapping	1585	46	4.89905		302	FTC_trim_contig_4757_mapping	2583	96	6.80449		302	DD_trim_contig_607_mapping	3073	144	8.56557		302	WD_trim_contig_5028_mapping	2266	106	7.75375
	303	SFP_trim_contig_1027_mapping	1360	33	3.75		303	FTC_trim_contig_1898_mapping	2579	65	4.63203		303	DD_trim_contig_9625_mapping	3071	109	7.0928		303	WD_trim_contig_2216_mapping	2261	72	5.88324
	304	SFP_trim_contig_10270_mapping	1385	32	4.18051		304	FTC_trim_contig_4147_mapping	2578	69	4.6986		304	DD_trim_contig_9694_mapping	3055	79	5.04681		304	WD_trim_contig_10685_mapping	2257	69	5.02924
	305	SFP_trim_contig_10271_mapping	882	22	4.02381		305	FTC_trim_contig_1426_mapping	2576	126	8.45924		305	DD_trim_contig_2447_mapping	3046	105	6.6067		305	WD_trim_contig_469_mapping	2256	82	6.35771
	306	SFP_trim_contig_10272_mapping	783	19	3.72797		306	FTC_trim_contig_3071_mapping	2568	48	3.38435		306	DD_trim_contig_1678_mapping	3040	86	5.69704		306	WD_trim_contig_2694_mapping	2254	61	4.93434
	307	SFP_trim_contig_10273_mapping	510	16	4.93725		307	FTC_trim_contig_218_mapping	2564	54	3.8553		307	DD_trim_contig_2221_mapping	3039	92	5.85423		307	WD_trim_contig_818_mapping	2250	129	10.2049
	308	SFP_trim_contig_10274_mapping	454	8	3.19604		308	FTC_trim_contig_1606_mapping	2562	62	4.27557		308	DD_trim_contig_5079_mapping	3037	64	4.13665		308	WD_trim_contig_3364_mapping	2248	80	5.96886
	309	SFP_trim_contig_10275_mapping	376	7	3.00266		309	FTC_trim_contig_1570_mapping	2559	66	4.47245		309	DD_trim_contig_16188_mapping	3034	59	3.63711		309	WD_trim_contig_851_mapping	2248	101	7.96575
	310	SFP_trim_contig_10276_mapping	742	13	3.02022		310	FTC_trim_contig_5361_mapping	2559	62	4.25987		310	DD_trim_contig_573_mapping	3031	110	6.73639		310	WD_trim_contig_6710_mapping	2246	39	3.19679
	311	SFP_trim_contig_10277_mapping	1121	26	4.21053		311	FTC_trim_contig_564_mapping	2557	76	5.52835		311	DD_trim_contig_479_mapping	3024	156	9.8912		311	WD_trim_contig_1060_mapping	2244	66	5.04456
	312	SFP_trim_contig_10278_mapping	670	16	3.97313		312	FTC_trim_contig_7792_mapping	2553	71	4.86447		312	DD_trim_contig_1170_mapping	3023	92	5.82302		312	WD_trim_contig_9294_mapping	2239	52	4.50156
	313	SFP_trim_contig_10279_mapping	402	8	3.06468		313	FTC_trim_contig_3922_mapping	2552	75	5.30251		313	DD_trim_contig_7482_mapping	3021	86	5.35452		313	WD_trim_contig_8368_mapping	2238	89	7.08579
	314	SFP_trim_contig_1028_mapping	1103	27	4.35358		314	FTC_trim_contig_897_mapping	2551	61	4.16151		314	DD_trim_contig_1594_mapping	3020	89	5.7702		314	WD_trim_contig_1776_mapping	2232	67	5.08154
	315	SFP_trim_contig_10280_mapping	406	7	2.89409		315	FTC_trim_contig_1337_mapping	2546	53	3.78123		315	DD_trim_contig_10512_mapping	3015	119	7.64743		315	WD_trim_contig_787_mapping	2232	71	5.20968
	316	SFP_trim_contig_10281_mapping	333	7	3.31832		316	FTC_trim_contig_12413_mapping	2546	52	3.34918		316	DD_trim_contig_3613_mapping	3014	104	6.89781		316	WD_trim_contig_1766_mapping	2229	62	4.86945
	317	SFP_trim_contig_10282_mapping	347	8	3.4121		317	FTC_trim_contig_3478_mapping	2545	59	4.08919		317	DD_trim_contig_1441_mapping	3013	86	5.26983		317	WD_trim_contig_1110_mapping	2221	72	5.83881
	318	SFP_trim_contig_10283_mapping	274	5	3.4781		318	FTC_trim_contig_7741_mapping	2542	63	4.52164		318	DD_trim_contig_4379_mapping	3003	107	6.79487		318	WD_trim_contig_3641_mapping	2211	78	6.01447
	319	SFP_trim_contig_10284_mapping	564	22	6.31028		319	FTC_trim_contig_10265_mapping	2542	68	4.83478		319	DD_trim_contig_626_mapping	2999	104	6.66722		319	WD_trim_contig_4215_mapping	2211	81	6.17639
	320	SFP_trim_contig_10285_mapping	346	5	2.39595		320	FTC_trim_contig_1359_mapping	2541	408	27.8044		320	DD_trim_contig_702_mapping	2997	72	4.66667		320	WD_trim_contig_2755_mapping	2210	55	4.50905
	321	SFP_trim_contig_10286_mapping	307	5	2.88925		321	FTC_trim_contig_2263_mapping	2541	62	4.61354		321	DD_trim_contig_5400_mapping	2991	105	7.08258		321	WD_trim_contig_3410_mapping	2209	64	5.15844
	322	SFP_trim_contig_10287_mapping	561	14	4.40642		322	FTC_trim_contig_2279_mapping	2536	64	4.47595		322	DD_trim_contig_8497_mapping	2990	136	8.95987		322	WD_trim_contig_4456_mapping	2209	105	7.78678
	323	SFP_trim_contig_10288_mapping	925	23	4.11027		323	FTC_trim_contig_8850_mapping	2528	71	4.60087		323	DD_trim_contig_1695_mapping	2990	67	4.02876		323	WD_trim_contig_6819_mapping	2208	55	4.67663
	324	SFP_trim_contig_10289_mapping	712	36	8.61657		324	FTC_trim_contig_6062_mapping	2527	56	3.98021		324	DD_trim_contig_4762_mapping	2977	92	5.77125		324	WD_trim_contig_1451_mapping	2205	97	8.15057
	325	SFP_trim_contig_1029_mapping	703	16	4.23471		325	FTC_trim_contig_7304_mapping	2527	50	3.3423		325	DD_trim_contig_2853_mapping	2976	82	5.28562		325	WD_trim_contig_2684_mapping	2199	78	6.04548
	326	SFP_trim_contig_10290_mapping	407	14	4.82801		326	FTC_trim_contig_2243_mapping	2523	125	8.98692		326	DD_trim_contig_2418_mapping	2975	85	5.59866		326	WD_trim_contig_6048_mapping	2197	76	5.60901
	327	SFP_trim_contig_10291_mapping	289	6	3.51211		327	FTC_trim_contig_14624_mapping	2522	59	3.84536		327	DD_trim_contig_2508_mapping	2975	72	4.79597		327	WD_trim_contig_869_mapping	2197	119	9.34411
	328	SFP_trim_contig_10292_mapping	327	4	2.32416		328	FTC_trim_contig_2063_mapping	2519	52	3.77729		328	DD_trim_contig_7519_mapping	2973	73	4.86546		328	WD_trim_contig_2001_mapping	2192	83	6.79197
	329	SFP_trim_contig_10293_mapping	393	7	3.11959		329	FTC_trim_contig_2242_mapping	2511	55	4.17324		329	DD_trim_contig_17_mapping	2970	91	5.86667		329	WD_trim_contig_17770_mapping	2189	60	4.83326
	330	SFP_trim_contig_10294_mapping	294	12	5.5102		330	FTC_trim_contig_3180_mapping	2510	76	5.47092		330	DD_trim_contig_7781_mapping	2961	88	5.84195		330	WD_trim_contig_3449_mapping	2187	60	5.08276
	331	SFP_trim_contig_10295_mapping	433	17	7.07852		331	FTC_trim_contig_1376_mapping	2509	103	7.14428		331	DD_trim_contig_7638_mapping	2960	104	6.68311		331	WD_trim_contig_4881_mapping	2186	66	5.3193
	332	SFP_trim_contig_10296_mapping	651	10	2.76498		332	FTC_trim_contig_2893_mapping	2508	106	7.29665		332	DD_trim_contig_7939_mapping	2952	73	4.60569		332	WD_trim_contig_994_mapping	2186	49	3.75526
	333	SFP_trim_contig_10297_mapping	851	24	3.66745		333	FTC_trim_contig_1811_mapping	2506	98	6.80926		333	DD_trim_contig_4772_mapping	2944	89	5.90387		333	WD_trim_contig_1078_mapping	2185	47	3.98535
	334	SFP_trim_contig_10298_mapping	618	14	4.09385		334	FTC_trim_contig_14389_mapping	2502	43	3.03597		334	DD_trim_contig_7797_mapping	2943	100	6.73123		334	WD_trim_contig_10038_mapping	2185	71	5.45263
	335	SFP_trim_contig_10299_mapping	257	4	2.05837		335	FTC_trim_contig_1510_mapping	2501	58	4.07717		335	DD_trim_contig_7064_mapping	2939	100	6.65873		335	WD_trim_contig_12520_mapping	2177	48	3.80661
	336	SFP_trim_contig_103_mapping	6243	308	8.72241		336	FTC_trim_contig_4277_mapping	2501	57	3.84166		336	DD_trim_contig_9727_mapping	2936	74	4.95232		336	WD_trim_contig_568_mapping	2174	91	6.37075
	337	SFP_trim_contig_1030_mapping	382	5	2.49476		337	FTC_trim_contig_7720_mapping	2498	79	5.36589		337	DD_trim_contig_7990_mapping	2936	103	7.01669		337	WD_trim_contig_2129_mapping	2174	49	4.00184
	338	SFP_trim_contig_10300_mapping	690	16	4.11449		338	FTC_trim_contig_1239_mapping	2495	66	4.94269		338	DD_trim_contig_3247_mapping	2935	80	5.38262		338	WD_trim_contig_1162_mapping	2168	67	5.27352
	339	SFP_trim_contig_10301_mapping	492	8	2.93089		339	FTC_trim_contig_4908_mapping	2495	44	3.03567		339	DD_trim_contig_1522_mapping	2934	77	5.12065		339	WD_trim_contig_2344_mapping	2166	78	6.30471
	340	SFP_trim_contig_10302_mapping	849	18	3.82921		340	FTC_trim_contig_2143_mapping	2489	62	4.36762		340	DD_trim_contig_4601_mapping	2928	74	5.0123		340	WD_trim_contig_1524_mapping	2165	52	4.40878
	341	SFP_trim_contig_10303_mapping	592	15	4.10642		341	FTC_trim_contig_5109_mapping	2484	107	7.47625		341	DD_trim_contig_87_mapping	2926	95	5.81818		341	WD_trim_contig_1576_mapping	2164	43	3.57532
	342	SFP_trim_contig_10304_mapping	1284	33	4.64642		342	FTC_trim_contig_9777_mapping	2482	65	4.77276		342	DD_trim_contig_4817_mapping	2920	102	6.875		342	WD_trim_contig_9132_mapping	2164	45	4.05268
	343	SFP_trim_contig_10305_mapping	892	29	5.0852		343	FTC_trim_contig_2356_mapping	2480	64	4.58024		343	DD_trim_contig_1011_mapping	2918	94	6.19225		343	WD_trim_contig_47_mapping	2163	56	4.16505
	344	SFP_trim_contig_10306_mapping	591	14	4.30457		344	FTC_trim_contig_4766_mapping	2478	42	3.03067		344	DD_trim_contig_5539_mapping	2914	51	3.19046		344	WD_trim_contig_3711_mapping	2162	67	5.57401
	345	SFP_trim_contig_10307_mapping	217	6	4.79724		345	FTC_trim_contig_460_mapping	2473	84	6.09907		345	DD_trim_contig_3071_mapping	2911	115	7.54174		345	WD_trim_contig_9493_mapping	2162	46	4.08788
	346	SFP_trim_contig_10308_mapping	481	10	3.05613		346	FTC_trim_contig_567_mapping	2471	128	9.12141		346	DD_trim_contig_1311_mapping	2908	93	6.12552		346	WD_trim_contig_11382_mapping	2154	36	3.07799
	347	SFP_trim_contig_10309_mapping	655	23	6.2458		347	FTC_trim_contig_1104_mapping	2470	123	8.82834		347	DD_trim_contig_2803_mapping	2896	99	6.31354		347	WD_trim_contig_2101_mapping	2151	43	3.32915
	348	SFP_trim_contig_1031_mapping	578	9	2.38754		348	FTC_trim_contig_4563_mapping	2467	56	4.17511		348	DD_trim_contig_1042_mapping	2885	159	10.3671		348	WD_trim_contig_4728_mapping	2148	120	9.8757
	349	SFP_trim_contig_10310_mapping	985	23	4.03858		349	FTC_trim_contig_480_mapping	2462	50	3.77335		349	DD_trim_contig_3460_mapping	2884	80	5.47399		349	WD_trim_contig_10722_mapping	2147	34	3.02562
	350	SFP_trim_contig_10311_mapping	269	8	4.99257		350	FTC_trim_contig_2712_mapping	2462	51	3.82494		350	DD_trim_contig_109_mapping	2878	327	19.8805		350	WD_trim_contig_2084_mapping	2144	103	8.16744
	351	SFP_trim_contig_10312_mapping	658	23	6.57599		351	FTC_trim_contig_3155_mapping	2461	70	5.11012		351	DD_trim_contig_5025_mapping	2878	92	6.13377		351	WD_trim_contig_2310_mapping	2144	62	5.30457
	352	SFP_trim_contig_10313_mapping	531	9	3.10546		352	FTC_trim_contig_1537_mapping	2459	115	8.56364		352	DD_trim_contig_597_mapping	2875	72	4.72974		352	WD_trim_contig_7145_mapping	2144	113	8.81483
	353	SFP_trim_contig_10314_mapping	1360	35	4.70368		353	FTC_trim_contig_1473_mapping	2458	41	2.88324		353	DD_trim_contig_8160_mapping	2875	67	4.5047		353	WD_trim_contig_219_mapping	2142	49	3.82026
	354	SFP_trim_contig_10315_mapping	544	12	4.00368		354	FTC_trim_contig_4601_mapping	2457	66	4.81481		354	DD_trim_contig_817_mapping	2873	70	4.9015		354	WD_trim_contig_4806_mapping	2140	101	8.10607
	355	SFP_trim_contig_10316_mapping	268	7	3.91791		355	FTC_trim_contig_4492_mapping	2456	80	5.90961		355	DD_trim_contig_1582_mapping	2871	86	5.95298		355	WD_trim_contig_5602_mapping	2139	51	4.05891
	356	SFP_trim_contig_10317_mapping	1328	25	3.11521		356	FTC_trim_contig_2704_mapping	2454	87	6.4621		356	DD_trim_contig_8586_mapping	2867	85	5.85734		356	WD_trim_contig_5380_mapping	2132	90	7.74156
	357	SFP_trim_contig_10318_mapping	581	13	4.00344		357	FTC_trim_contig_4880_mapping	2453	90	6.68895		357	DD_trim_contig_1207_mapping	2866	77	4.67481		357	WD_trim_contig_1725_mapping	2127	88	7.15938
	358	SFP_trim_contig_10319_mapping	870	23	4.2908		358	FTC_trim_contig_378_mapping	2442	75	5.35381		358	DD_trim_contig_6860_mapping	2860	80	5.5979		358	WD_trim_contig_2146_mapping	2126	87	6.44873
	359	SFP_trim_contig_1032_mapping	239	11	5.74059		359	FTC_trim_contig_703_mapping	2442	54	3.89926		359	DD_trim_contig_10428_mapping	2858	74	4.85129		359	WD_trim_contig_903_mapping	2121	58	5.01933
	360	SFP_trim_contig_10320_mapping	435	17	6.43218		360	FTC_trim_contig_707_mapping	2439	69	5.04674		360	DD_trim_contig_3848_mapping	2854	123	8.29117		360	WD_trim_contig_6286_mapping	2121	76	6.13626
	361	SFP_trim_contig_10321_mapping	653	13	3.46248		361	FTC_trim_contig_656_mapping	2438	70	5.16079		361	DD_trim_contig_1717_mapping	2848	88	5.70506		361	WD_trim_contig_2014_mapping	2120	78	5.85519
	362	SFP_trim_contig_10322_mapping	573	13	3.68412		362	FTC_trim_contig_593_mapping	2437	68	4.9405		362	DD_trim_contig_2441_mapping	2845	77	5.20316		362	WD_trim_contig_8944_mapping	2114	53	4.12914
	363	SFP_trim_contig_10323_mapping	333	9	4.36937		363	FTC_trim_contig_341_mapping	2435	67	4.58316		363	DD_trim_contig_2339_mapping	2839	94	6.40261		363	WD_trim_contig_548_mapping	2113	73	6.20161
	364	SFP_trim_contig_10324_mapping	1930	47	4.04767		364	FTC_trim_contig_911_mapping	2426	56	4.23413		364	DD_trim_contig_6853_mapping	2830	62	4.36113		364	WD_trim_contig_3990_mapping	2111	70	5.76409
	365	SFP_trim_contig_10325_mapping	568	11	2.875		365	FTC_trim_contig_5272_mapping	2425	75	5.31216		365	DD_trim_contig_4648_mapping	2829	62	4.21704		365	WD_trim_contig_831_mapping	2110	679	52.5441
	366	SFP_trim_contig_10326_mapping	612	26	6.72386		366	FTC_trim_contig_5850_mapping	2422	103	7.62345		366	DD_trim_contig_1248_mapping	2828	105	6.95191		366	WD_trim_contig_13577_mapping	2109	61	4.82361
	367	SFP_trim_contig_10327_mapping	614	13	3.69218		367	FTC_trim_contig_930_mapping	2421	103	7.42668		367	DD_trim_contig_12371_mapping	2827	68	4.49912		367	WD_trim_contig_2060_mapping	2108	62	4.89706
	368	SFP_trim_contig_10328_mapping	521	19	6.56238		368	FTC_trim_contig_6411_mapping	2421	68	4.94382		368	DD_trim_contig_273_mapping	2825	109	7.71009		368	WD_trim_contig_988_mapping	2103	50	4.28103
	369	SFP_trim_contig_10329_mapping	474	12	4.50844		369	FTC_trim_contig_4827_mapping	2420	83	5.82975		369	DD_trim_contig_488_mapping	2825	76	5.3115		369	WD_trim_contig_4135_mapping	2103	78	5.73276
	370	SFP_trim_contig_1033_mapping	1584	41	4.75758		370	FTC_trim_contig_216_mapping	2419	272	19.0294		370	DD_trim_contig_14021_mapping	2822	84	5.86286		370	WD_trim_contig_886_mapping	2102	61	5.04853
	371	SFP_trim_contig_10330_mapping	540	16	5.47407		371	FTC_trim_contig_4915_mapping	2415	60	4.36315		371	DD_trim_contig_139_mapping	2821	62	3.99823		371	WD_trim_contig_4547_mapping	2101	68	5.53213
	372	SFP_trim_contig_10331_mapping	523	12	4.00956		372	FTC_trim_contig_9026_mapping	2415	53	3.82195		372	DD_trim_contig_8475_mapping	2817	79	5.64998		372	WD_trim_contig_8618_mapping	2101	54	4.59305
	373	SFP_trim_contig_10332_mapping	596	16	5.00168		373	FTC_trim_contig_844_mapping	2412	54	3.72844		373	DD_trim_contig_410_mapping	2814	89	6.21784		373	WD_trim_contig_888_mapping	2095	74	6.42005
	374	SFP_trim_contig_10333_mapping	913	18	3.24096		374	FTC_trim_contig_5458_mapping	2412	62	4.09867		374	DD_trim_contig_6420_mapping	2813	120	8.05652		374	WD_trim_contig_6846_mapping	2093	90	7.21452
	375	SFP_trim_contig_10334_mapping	294	5	3.23129		375	FTC_trim_contig_2302_mapping	2411	47	3.4608		375	DD_trim_contig_782_mapping	2812	105	7.27454		375	WD_trim_contig_2659_mapping	2093	71	5.44768
	376	SFP_trim_contig_10335_mapping	690	28	6.8087		376	FTC_trim_contig_1952_mapping	2407	64	4.77316		376	DD_trim_contig_2565_mapping	2810	70	4.87117		376	WD_trim_contig_15068_mapping	2090	62	5.04928
	377	SFP_trim_contig_10336_mapping	296	8	4.53716		377	FTC_trim_contig_78_mapping	2407	440	31.1633		377	DD_trim_contig_10282_mapping	2810	88	6.0726		377	WD_trim_contig_2852_mapping	2089	112	8.94447
	378	SFP_trim_contig_10337_mapping	654	13	3.34709		378	FTC_trim_contig_8600_mapping	2407	50	3.54632		378	DD_trim_contig_1549_mapping	2809	109	7.28373		378	WD_trim_contig_3108_mapping	2086	79	7.19607
	379	SFP_trim_contig_10338_mapping	497	10	3.61569		379	FTC_trim_contig_1733_mapping	2406	73	5.33001		379	DD_trim_contig_2551_mapping	2805	82	5.57611		379	WD_trim_contig_710_mapping	2085	67	5.73141
	380	SFP_trim_contig_10339_mapping	280	4	2.59286		380	FTC_trim_contig_3014_mapping	2406	53	4.02909		380	DD_trim_contig_773_mapping	2798	97	6.78699		380	WD_trim_contig_10673_mapping	2085	63	5.0518
	381	SFP_trim_contig_1034_mapping	2110	47	3.94123		381	FTC_trim_contig_1167_mapping	2400	53	3.98458		381	DD_trim_contig_5998_mapping	2798	108	7.67191		381	WD_trim_contig_3703_mapping	2083	54	4.64474
	382	SFP_trim_contig_10340_mapping	223	7	4.79821		382	FTC_trim_contig_6741_mapping	2399	71	5.46769		382	DD_trim_contig_1533_mapping	2795	79	5.43435		382	WD_trim_contig_2985_mapping	2082	33	2.8194
	383	SFP_trim_contig_10341_mapping	890	27	5.06629		383	FTC_trim_contig_54_mapping	2397	160	10.8123		383	DD_trim_contig_3186_mapping	2794	69	4.75376		383	WD_trim_contig_10101_mapping	2081	70	5.95675
	384	SFP_trim_contig_10342_mapping	460	14	5.6413		384	FTC_trim_contig_5689_mapping	2396	51	3.77421		384	DD_trim_contig_3527_mapping	2790	109	7.71004		384	WD_trim_contig_1125_mapping	2076	38	3.33141
	385	SFP_trim_contig_10343_mapping	712	21	4.99157		385	FTC_trim_contig_5845_mapping	2393	94	6.69494		385	DD_trim_contig_1740_mapping	2789	64	4.46038		385	WD_trim_contig_372_mapping	2075	83	6.73542
	386	SFP_trim_contig_10344_mapping	806	16	3.51737		386	FTC_trim_contig_2078_mapping	2389	69	5.08246		386	DD_trim_contig_2956_mapping	2780	93	6.60935		386	WD_trim_contig_2855_mapping	2071	83	6.5973
	387	SFP_trim_contig_10345_mapping	557	10	2.59605		387	FTC_trim_contig_6515_mapping	2389	58	4.12223		387	DD_trim_contig_8593_mapping	2779	108	7.55308		387	WD_trim_contig_6521_mapping	2071	53	4.35828
	388	SFP_trim_contig_10346_mapping	458	11	3.81441		388	FTC_trim_contig_6238_mapping	2381	55	4.30743		388	DD_trim_contig_3738_mapping	2778	54	3.86465		388	WD_trim_contig_3394_mapping	2070	61	5.06039
	389	SFP_trim_contig_10347_mapping	587	16	4.84497		389	FTC_trim_contig_6803_mapping	2381	50	3.77782		389	DD_trim_contig_2010_mapping	2772	62	4.11075		389	WD_trim_contig_5685_mapping	2070	68	5.88841
	390	SFP_trim_contig_10348_mapping	549	14	4.43534		390	FTC_trim_contig_2346_mapping	2380	55	3.8605		390	DD_trim_contig_3403_mapping	2769	61	4.13146		390	WD_trim_contig_10512_mapping	2070	51	4.48454
	391	SFP_trim_contig_10349_mapping	220	7	5.44545		391	FTC_trim_contig_1735_mapping	2376	49	3.70665		391	DD_trim_contig_4567_mapping	2769	136	9.3792		391	WD_trim_contig_4010_mapping	2068	43	3.72437
	392	SFP_trim_contig_1035_mapping	620	12	3.11935		392	FTC_trim_contig_4184_mapping	2376	55	4.43561		392	DD_trim_contig_3015_mapping	2766	99	6.65763		392	WD_trim_contig_2331_mapping	2067	67	5.5999
	393	SFP_trim_contig_10350_mapping	514	6	2.09339		393	FTC_trim_contig_10794_mapping	2376	66	5.04882		393	DD_trim_contig_2507_mapping	2764	68	4.64906		393	WD_trim_contig_7387_mapping	2067	53	4.70489
	394	SFP_trim_contig_10351_mapping	1585	43	4.84227		394	FTC_trim_contig_968_mapping	2375	54	4.20589		394	DD_trim_contig_2019_mapping	2757	119	8.43779		394	WD_trim_contig_13599_mapping	2066	87	7.07599
	395	SFP_trim_contig_10352_mapping	597	17	5.1876		395	FTC_trim_contig_566_mapping	2373	58	4.60135		395	DD_trim_contig_2263_mapping	2757	71	4.87269		395	WD_trim_contig_2092_mapping	2065	38	3.25908
	396	SFP_trim_contig_10353_mapping	1307	37	4.74369		396	FTC_trim_contig_7698_mapping	2369	49	3.70409		396	DD_trim_contig_6423_mapping	2755	94	6.55898		396	WD_trim_contig_9104_mapping	2059	68	5.72268
	397	SFP_trim_contig_10354_mapping	475	11	3.81263		397	FTC_trim_contig_2081_mapping	2367	64	4.83523		397	DD_trim_contig_17292_mapping	2754	55	3.86638		397	WD_trim_contig_2892_mapping	2057	44	3.7579
	398	SFP_trim_contig_10355_mapping	817	18	3.81763		398	FTC_trim_contig_2272_mapping	2367	59	4.67976		398	DD_trim_contig_3529_mapping	2750	88	6.33345		398	WD_trim_contig_5324_mapping	2056	88	7.42461
	399	SFP_trim_contig_10356_mapping	1728	56	6.03588		399	FTC_trim_contig_7426_mapping	2367	57	3.6561		399	DD_trim_contig_8721_mapping	2750	81	5.95418		399	WD_trim_contig_2618_mapping	2055	58	4.79367
	400	SFP_trim_contig_10357_mapping	947	22	3.69483		400	FTC_trim_contig_8554_mapping	2367	70	5.3215		400	DD_trim_contig_3240_mapping	2747	68	4.82745		400	WD_trim_contig_2539_mapping	2054	57	4.81402
	401	SFP_trim_contig_10358_mapping	751	20	4.49933		401	FTC_trim_contig_9092_mapping	2367	49	3.69793		401	DD_trim_contig_1779_mapping	2742	69	4.52954		401	WD_trim_contig_3649_mapping	2054	71	6.12415
	402	SFP_trim_contig_10359_mapping	465	8	2.97204		402	FTC_trim_contig_6457_mapping	2364	49	3.69628		402	DD_trim_contig_9758_mapping	2741	85	5.95768		402	WD_trim_contig_2964_mapping	2050	48	4.52683
	403	SFP_trim_contig_1036_mapping	5204	245	8.03882		403	FTC_trim_contig_3597_mapping	2363	57	4.13331		403	DD_trim_contig_4438_mapping	2740	81	5.68029		403	WD_trim_contig_12672_mapping	2050	47	3.80098
	404	SFP_trim_contig_10360_mapping	419	15	5.08831		404	FTC_trim_contig_2294_mapping	2359	54	4.05638		404	DD_trim_contig_2959_mapping	2737	78	5.29996		404	WD_trim_contig_1653_mapping	2049	161	13.978
	405	SFP_trim_contig_10361_mapping	357	10	4.88796		405	FTC_trim_contig_8694_mapping	2359	50	3.6685		405	DD_trim_contig_3608_mapping	2737	83	5.90902		405	WD_trim_contig_1767_mapping	2049	80	6.60957
	406	SFP_trim_contig_10362_mapping	540	12	3.88889		406	FTC_trim_contig_491_mapping	2358	51	3.86896		406	DD_trim_contig_935_mapping	2737	88	6.32371		406	WD_trim_contig_6026_mapping	2049	88	7.53538
	407	SFP_trim_contig_10363_mapping	717	22	5.28731		407	FTC_trim_contig_1891_mapping	2353	55	4.27964		407	DD_trim_contig_3572_mapping	2733	99	7.15734		407	WD_trim_contig_2802_mapping	2048	72	5.34375
	408	SFP_trim_contig_10364_mapping	769	38	8.81274		408	FTC_trim_contig_17171_mapping	2344	42	3.1634		408	DD_trim_contig_2080_mapping	2732	97	6.87555		408	WD_trim_contig_1772_mapping	2046	35	2.99169
	409	SFP_trim_contig_10365_mapping	630	14	3.73175		409	FTC_trim_contig_692_mapping	2343	48	3.86598		409	DD_trim_contig_7112_mapping	2732	89	6.38616		409	WD_trim_contig_11635_mapping	2043	85	6.54234
	410	SFP_trim_contig_10366_mapping	1089	23	3.88889		410	FTC_trim_contig_10397_mapping	2342	49	3.62596		410	DD_trim_contig_11540_mapping	2727	83	5.95966		410	WD_trim_contig_1528_mapping	2039	170	14.7288
	411	SFP_trim_contig_10367_mapping	1471	36	4.276		411	FTC_trim_contig_1117_mapping	2340	47	3.62821		411	DD_trim_contig_3780_mapping	2722	76	5.57054		411	WD_trim_contig_4133_mapping	2037	72	6.47177
	412	SFP_trim_contig_10368_mapping	1590	42	4.77484		412	FTC_trim_contig_5536_mapping	2338	53	4.11891		412	DD_trim_contig_2554_mapping	2716	99	7.18814		412	WD_trim_contig_4421_mapping	2034	45	4.15487
	413	SFP_trim_contig_10369_mapping	416	11	4.38221		413	FTC_trim_contig_383_mapping	2336	267	19.8724		413	DD_trim_contig_970_mapping	2714	99	7.11017		413	WD_trim_contig_5503_mapping	2034	47	4.16667
	414	SFP_trim_contig_1037_mapping	497	11	4.15895		414	FTC_trim_contig_4331_mapping	2334	62	4.85861		414	DD_trim_contig_4457_mapping	2713	77	5.53926		414	WD_trim_contig_13778_mapping	2034	33	2.98918
	415	SFP_trim_contig_10370_mapping	496	14	4.80242		415	FTC_trim_contig_468_mapping	2332	88	6.91252		415	DD_trim_contig_8780_mapping	2710	72	5.20148		415	WD_trim_contig_10351_mapping	2033	83	7.48844
	416	SFP_trim_contig_10371_mapping	398	8	3.18593		416	FTC_trim_contig_1902_mapping	2331	84	6.50107		416	DD_trim_contig_243_mapping	2707	144	10.1444		416	WD_trim_contig_2782_mapping	2031	82	7.11128
	417	SFP_trim_contig_10372_mapping	679	19	5.16642		417	FTC_trim_contig_5169_mapping	2331	60	4.55684		417	DD_trim_contig_2674_mapping	2704	75	5.26886		417	WD_trim_contig_16200_mapping	2029	54	4.83933
	418	SFP_trim_contig_10373_mapping	770	21	4.28052		418	FTC_trim_contig_5826_mapping	2330	47	3.64592		418	DD_trim_contig_6132_mapping	2704	91	6.36501		418	WD_trim_contig_10226_mapping	2027	50	4.53626
	419	SFP_trim_contig_10374_mapping	424	12	4.66274		419	FTC_trim_contig_2908_mapping	2326	67	5.15821		419	DD_trim_contig_12591_mapping	2704	90	6.32951		419	WD_trim_contig_2280_mapping	2027	211	17.8535
	420	SFP_trim_contig_10375_mapping	663	14	3.79336		420	FTC_trim_contig_558_mapping	2324	46	3.39974		420	DD_trim_contig_7988_mapping	2703	121	8.81724		420	WD_trim_contig_7677_mapping	2026	46	3.64709
	421	SFP_trim_contig_10376_mapping	404	9	3.43564		421	FTC_trim_contig_3058_mapping	2324	70	5.09596		421	DD_trim_contig_182_mapping	2702	80	5.93708		421	WD_trim_contig_4121_mapping	2026	45	3.79763
	422	SFP_trim_contig_10377_mapping	982	19	3.47352		422	FTC_trim_contig_4938_mapping	2324	57	4.57573		422	DD_trim_contig_6607_mapping	2698	93	6.81023		422	WD_trim_contig_1380_mapping	2025	82	6.78321
	423	SFP_trim_contig_10378_mapping	1413	28	3.49469		423	FTC_trim_contig_5067_mapping	2323	56	4.12183		423	DD_trim_contig_4717_mapping	2697	83	5.79867		423	WD_trim_contig_20633_mapping	2022	47	4.46142
	424	SFP_trim_contig_10379_mapping	342	9	4.28363		424	FTC_trim_contig_3221_mapping	2321	42	3.27574		424	DD_trim_contig_12888_mapping	2697	56	4.09158		424	WD_trim_contig_1826_mapping	2019	78	6.26696
	425	SFP_trim_contig_1038_mapping	1145	32	5.11004		425	FTC_trim_contig_2023_mapping	2320	45	3.51336		425	DD_trim_contig_5417_mapping	2696	93	6.6747		425	WD_trim_contig_4791_mapping	2015	56	4.93945
	426	SFP_trim_contig_10380_mapping	368	9	4.02989		426	FTC_trim_contig_1055_mapping	2319	125	9.49978		426	DD_trim_contig_6675_mapping	2687	82	5.75177		426	WD_trim_contig_2075_mapping	2014	47	3.84111
	427	SFP_trim_contig_10381_mapping	869	22	4.58343		427	FTC_trim_contig_735_mapping	2319	91	6.68392		427	DD_trim_contig_326_mapping	2683	91	6.65896		427	WD_trim_contig_14604_mapping	2014	39	3.70407
	428	SFP_trim_contig_10382_mapping	363	6	2.27824		428	FTC_trim_contig_100_mapping	2313	49	3.72114		428	DD_trim_contig_2817_mapping	2683	82	6.06299		428	WD_trim_contig_6361_mapping	2012	53	4.52435
	429	SFP_trim_contig_10383_mapping	700	14	3.60286		429	FTC_trim_contig_5382_mapping	2313	60	4.56463		429	DD_trim_contig_4053_mapping	2682	81	6.03654		429	WD_trim_contig_497_mapping	2011	77	6.86673
	430	SFP_trim_contig_10384_mapping	593	12	3.36256		430	FTC_trim_contig_1171_mapping	2312	58	4.48875		430	DD_trim_contig_9995_mapping	2680	79	5.82388		430	WD_trim_contig_4011_mapping	2010	60	5.22786
	431	SFP_trim_contig_10385_mapping	507	23	7.43787		431	FTC_trim_contig_8409_mapping	2311	58	4.1878		431	DD_trim_contig_357_mapping	2679	73	4.75924		431	WD_trim_contig_1404_mapping	2009	36	3.37083
	432	SFP_trim_contig_10386_mapping	890	23	4.65056		432	FTC_trim_contig_999_mapping	2306	51	3.76496		432	DD_trim_contig_1355_mapping	2677	151	10.5417		432	WD_trim_contig_1784_mapping	2008	63	5.37998
	433	SFP_trim_contig_10387_mapping	759	12	2.88933		433	FTC_trim_contig_2193_mapping	2306	87	7.00954		433	DD_trim_contig_986_mapping	2677	85	6.20172		433	WD_trim_contig_3763_mapping	2007	63	5.29796
	434	SFP_trim_contig_10388_mapping	604	21	5.6043		434	FTC_trim_contig_3247_mapping	2305	63	4.50325		434	DD_trim_contig_6457_mapping	2676	104	7.2287		434	WD_trim_contig_9094_mapping	2003	54	4.64403
	435	SFP_trim_contig_10389_mapping	1079	22	3.46803		435	FTC_trim_contig_3664_mapping	2305	42	3.34056		435	DD_trim_contig_2473_mapping	2675	85	5.88075		435	WD_trim_contig_513_mapping	2001	99	7.67966
	436	SFP_trim_contig_1039_mapping	340	8	4.34412		436	FTC_trim_contig_5386_mapping	2305	48	3.73492		436	DD_trim_contig_10444_mapping	2670	70	4.8161		436	WD_trim_contig_2702_mapping	1998	43	4.05756
	437	SFP_trim_contig_10390_mapping	642	10	2.93146		437	FTC_trim_contig_6400_mapping	2305	50	3.67115		437	DD_trim_contig_4439_mapping	2668	100	7.21214		437	WD_trim_contig_472_mapping	1996	75	6.13527
	438	SFP_trim_contig_10391_mapping	537	19	6.18436		438	FTC_trim_contig_4895_mapping	2303	66	4.89101		438	DD_trim_contig_4720_mapping	2658	107	7.54552		438	WD_trim_contig_3685_mapping	1993	64	5.6287
	439	SFP_trim_contig_10392_mapping	724	13	3.09254		439	FTC_trim_contig_1990_mapping	2302	51	3.95222		439	DD_trim_contig_1868_mapping	2655	51	3.60979		439	WD_trim_contig_10695_mapping	1993	71	6.12343
	440	SFP_trim_contig_10393_mapping	445	15	6.29213		440	FTC_trim_contig_2040_mapping	2302	57	4.5808		440	DD_trim_contig_173_mapping	2654	100	7.5324		440	WD_trim_contig_2318_mapping	1991	107	9.51934
	441	SFP_trim_contig_10394_mapping	741	22	5.09447		441	FTC_trim_contig_3396_mapping	2302	69	5.24761		441	DD_trim_contig_7020_mapping	2648	70	5.18014		441	WD_trim_contig_128_mapping	1989	88	7.84163
	442	SFP_trim_contig_10395_mapping	560	9	3.11964		442	FTC_trim_contig_5164_mapping	2302	45	3.67637		442	DD_trim_contig_2975_mapping	2648	92	6.72961		442	WD_trim_contig_22241_mapping	1989	47	3.89492
	443	SFP_trim_contig_10396_mapping	709	17	4.64739		443	FTC_trim_contig_6826_mapping	2302	72	5.81972		443	DD_trim_contig_2199_mapping	2648	105	7.58421		443	WD_trim_contig_7492_mapping	1988	37	3.29276
	444	SFP_trim_contig_10397_mapping	786	16	3.82697		444	FTC_trim_contig_3701_mapping	2301	37	2.97262		444	DD_trim_contig_330_mapping	2637	88	6.18506		444	WD_trim_contig_260_mapping	1987	63	5.74132
	445	SFP_trim_contig_10398_mapping	799	15	3.3204		445	FTC_trim_contig_11159_mapping	2301	76	5.70143		445	DD_trim_contig_4397_mapping	2637	78	5.70724		445	WD_trim_contig_5886_mapping	1987	69	5.11374
	446	SFP_trim_contig_10399_mapping	612	8	2.31699		446	FTC_trim_contig_2261_mapping	2298	71	5.51784		446	DD_trim_contig_6427_mapping	2635	82	5.91385		446	WD_trim_contig_3966_mapping	1985	65	5.3864
	447	SFP_trim_contig_104_mapping	694	27	7.27522		447	FTC_trim_contig_811_mapping	2297	60	4.69395		447	DD_trim_contig_12109_mapping	2635	64	4.91082		447	WD_trim_contig_5286_mapping	1985	53	5.0262
	448	SFP_trim_contig_1040_mapping	3289	94	5.12405		448	FTC_trim_contig_5834_mapping	2295	55	4.33638		448	DD_trim_contig_7431_mapping	2633	59	4.09457		448	WD_trim_contig_270_mapping	1983	105	9.20726
	449	SFP_trim_contig_10400_mapping	671	15	3.95082		449	FTC_trim_contig_10090_mapping	2295	50	4.0549		449	DD_trim_contig_3726_mapping	2631	38	2.64576		449	WD_trim_contig_17279_mapping	1979	47	4.1142
	450	SFP_trim_contig_10401_mapping	314	4	2.39172		450	FTC_trim_contig_881_mapping	2293	69	5.43873		450	DD_trim_contig_6713_mapping	2630	88	6.39392		450	WD_trim_contig_4111_mapping	1978	53	4.91052
	451	SFP_trim_contig_10402_mapping	368	5	2.22554		451	FTC_trim_contig_850_mapping	2292	63	4.94284		451	DD_trim_contig_413_mapping	2623	73	5.20053		451	WD_trim_contig_2234_mapping	1975	110	9.93722
	452	SFP_trim_contig_10403_mapping	509	6	2.18075		452	FTC_trim_contig_4196_mapping	2290	69	5.02926		452	DD_trim_contig_5847_mapping	2618	76	5.21238		452	WD_trim_contig_3194_mapping	1973	64	5.55246
	453	SFP_trim_contig_10404_mapping	489	10	3.08384		453	FTC_trim_contig_9059_mapping	2290	66	5.34847		453	DD_trim_contig_427_mapping	2617	68	4.78563		453	WD_trim_contig_5483_mapping	1967	77	6.66497
	454	SFP_trim_contig_10405_mapping	1411	24	2.98866		454	FTC_trim_contig_9163_mapping	2290	42	3.24629		454	DD_trim_contig_2108_mapping	2613	67	4.99656		454	WD_trim_contig_1752_mapping	1966	58	5.11953
	455	SFP_trim_contig_10406_mapping	397	18	8.4937		455	FTC_trim_contig_5323_mapping	2289	66	4.84316		455	DD_trim_contig_533_mapping	2612	60	4.30628		455	WD_trim_contig_5017_mapping	1966	43	4.03306
	456	SFP_trim_contig_10407_mapping	400	8	3.0275		456	FTC_trim_contig_346_mapping	2286	44	3.58661		456	DD_trim_contig_4334_mapping	2607	52	3.84005		456	WD_trim_contig_10021_mapping	1961	61	5.59561
	457	SFP_trim_contig_10408_mapping	545	7	2.29358		457	FTC_trim_contig_4545_mapping	2283	235	17.6627		457	DD_trim_contig_5449_mapping	2605	78	5.54395		457	WD_trim_contig_1209_mapping	1960	68	6.0898
	458	SFP_trim_contig_10409_mapping	482	8	2.99585		458	FTC_trim_contig_7871_mapping	2283	50	3.66929		458	DD_trim_contig_2684_mapping	2601	68	5.1511		458	WD_trim_contig_1652_mapping	1960	43	3.7199
	459	SFP_trim_contig_1041_mapping	1636	35	3.72616		459	FTC_trim_contig_1954_mapping	2281	43	3.42438		459	DD_trim_contig_1157_mapping	2597	96	7.40316		459	WD_trim_contig_7598_mapping	1959	61	5.60949
	460	SFP_trim_contig_10410_mapping	1080	24	3.76204		460	FTC_trim_contig_3403_mapping	2281	63	4.95923		460	DD_trim_contig_3628_mapping	2595	67	5.13487		460	WD_trim_contig_4523_mapping	1958	68	5.738
	461	SFP_trim_contig_10411_mapping	758	19	4.60422		461	FTC_trim_contig_2373_mapping	2280	53	4.14825		461	DD_trim_contig_7259_mapping	2592	63	4.79167		461	WD_trim_contig_15706_mapping	1958	40	3.81103
	462	SFP_trim_contig_10412_mapping	734	12	2.34196		462	FTC_trim_contig_4838_mapping	2280	71	5.64298		462	DD_trim_contig_165_mapping	2590	66	5.01042		462	WD_trim_contig_9738_mapping	1957	42	3.98876
	463	SFP_trim_contig_10413_mapping	1716	35	3.56527		463	FTC_trim_contig_2927_mapping	2277	62	5.10189		463	DD_trim_contig_696_mapping	2588	82	5.93122		463	WD_trim_contig_9933_mapping	1955	38	3.49668
	464	SFP_trim_contig_10414_mapping	966	23	3.77019		464	FTC_trim_contig_485_mapping	2276	461	35.6692		464	DD_trim_contig_3027_mapping	2587	109	8.30924		464	WD_trim_contig_12760_mapping	1955	58	5.27775
	465	SFP_trim_contig_10415_mapping	574	11	3.40418		465	FTC_trim_contig_9832_mapping	2276	56	4.29306		465	DD_trim_contig_9136_mapping	2587	83	6.1407		465	WD_trim_contig_9050_mapping	1953	57	4.94675
	466	SFP_trim_contig_10416_mapping	811	19	3.73243		466	FTC_trim_contig_2898_mapping	2269	52	4.15117		466	DD_trim_contig_10889_mapping	2587	54	4.03943		466	WD_trim_contig_1533_mapping	1951	40	3.91697
	467	SFP_trim_contig_10417_mapping	1141	19	2.99649		467	FTC_trim_contig_3110_mapping	2269	63	5.07007		467	DD_trim_contig_11810_mapping	2587	66	5.02126		467	WD_trim_contig_160_mapping	1945	40	3.89409
	468	SFP_trim_contig_10418_mapping	257	9	5.84436		468	FTC_trim_contig_5958_mapping	2268	45	3.47443		468	DD_trim_contig_12661_mapping	2587	74	5.52996		468	WD_trim_contig_6306_mapping	1945	74	7.15373
	469	SFP_trim_contig_10419_mapping	634	17	4.55994		469	FTC_trim_contig_6919_mapping	2268	54	4.2769		469	DD_trim_contig_5979_mapping	2586	82	5.98879		469	WD_trim_contig_7210_mapping	1943	81	6.80494
	470	SFP_trim_contig_1042_mapping	6895	377	9.28165		470	FTC_trim_contig_6376_mapping	2265	61	4.59338		470	DD_trim_contig_8230_mapping	2583	71	5.46651		470	WD_trim_contig_5876_mapping	1942	57	5.63955
	471	SFP_trim_contig_10420_mapping	472	21	7.96822		471	FTC_trim_contig_1873_mapping	2264	306	23.2491		471	DD_trim_contig_84_mapping	2581	85	6.33785		471	WD_trim_contig_1440_mapping	1941	141	13.12
	472	SFP_trim_contig_10421_mapping	984	23	3.86179		472	FTC_trim_contig_686_mapping	2264	75	5.70053		472	DD_trim_contig_2511_mapping	2580	84	6.35233		472	WD_trim_contig_6051_mapping	1939	63	5.50593
	473	SFP_trim_contig_10422_mapping	831	17	3.44284		473	FTC_trim_contig_2753_mapping	2264	48	3.87986		473	DD_trim_contig_1797_mapping	2578	85	6.3879		473	WD_trim_contig_21385_mapping	1937	32	2.92256
	474	SFP_trim_contig_10423_mapping	316	6	3.37025		474	FTC_trim_contig_1414_mapping	2263	45	3.52806		474	DD_trim_contig_13471_mapping	2578	61	4.5578		474	WD_trim_contig_1851_mapping	1934	65	5.82989
	475	SFP_trim_contig_10424_mapping	864	17	3.55324		475	FTC_trim_contig_3611_mapping	2257	53	4.15374		475	DD_trim_contig_9109_mapping	2576	72	5.42081		475	WD_trim_contig_7416_mapping	1933	81	6.85204
	476	SFP_trim_contig_10425_mapping	660	13	3.52576		476	FTC_trim_contig_776_mapping	2256	58	4.52926		476	DD_trim_contig_14537_mapping	2573	75	5.69607		476	WD_trim_contig_15902_mapping	1933	47	4.85929
	477	SFP_trim_contig_10426_mapping	799	12	2.51564		477	FTC_trim_contig_12237_mapping	2255	53	4.29534		477	DD_trim_contig_7506_mapping	2566	63	4.46103		477	WD_trim_contig_7570_mapping	1931	40	3.91559
	478	SFP_trim_contig_10427_mapping	1280	17	2.36797		478	FTC_trim_contig_4756_mapping	2251	103	8.19769		478	DD_trim_contig_17777_mapping	2560	76	5.77695		478	WD_trim_contig_7121_mapping	1931	93	7.48058
	479	SFP_trim_contig_10428_mapping	1538	30	3.24122		479	FTC_trim_contig_12536_mapping	2250	62	4.75244		479	DD_trim_contig_11753_mapping	2558	94	6.23495		479	WD_trim_contig_10834_mapping	1930	79	6.68497
	480	SFP_trim_contig_10429_mapping	411	9	3.88564		480	FTC_trim_contig_609_mapping	2249	52	3.82303		480	DD_trim_contig_1931_mapping	2552	76	5.80447		480	WD_trim_contig_6113_mapping	1929	70	6.43546
	481	SFP_trim_contig_1043_mapping	723	27	6.28907		481	FTC_trim_contig_1662_mapping	2247	54	4.06275		481	DD_trim_contig_5997_mapping	2552	77	5.89107		481	WD_trim_contig_2839_mapping	1928	42	4.16753
	482	SFP_trim_contig_10430_mapping	209	7	3.77512		482	FTC_trim_contig_6788_mapping	2246	49	3.99733		482	DD_trim_contig_2849_mapping	2549	71	5.3315		482	WD_trim_contig_5731_mapping	1927	63	5.51635
	483	SFP_trim_contig_10431_mapping	641	16	3.78939		483	FTC_trim_contig_1521_mapping	2242	43	3.21053		483	DD_trim_contig_3104_mapping	2549	99	7.5716		483	WD_trim_contig_1563_mapping	1925	52	4.67429
	484	SFP_trim_contig_10432_mapping	668	13	3.49401		484	FTC_trim_contig_2661_mapping	2242	66	4.74532		484	DD_trim_contig_2099_mapping	2548	84	6.09341		484	WD_trim_contig_9311_mapping	1925	68	6.17714
	485	SFP_trim_contig_10433_mapping	546	9	2.73443		485	FTC_trim_contig_7603_mapping	2241	79	6.30924		485	DD_trim_contig_3120_mapping	2548	80	5.91562		485	WD_trim_contig_2193_mapping	1922	36	3.42352
	486	SFP_trim_contig_10434_mapping	711	14	3.21238		486	FTC_trim_contig_1575_mapping	2239	61	4.94015		486	DD_trim_contig_6510_mapping	2545	75	5.35874		486	WD_trim_contig_9297_mapping	1921	79	7.16398
	487	SFP_trim_contig_10435_mapping	409	10	4.17848		487	FTC_trim_contig_7757_mapping	2237	49	3.74072		487	DD_trim_contig_8683_mapping	2543	93	7.03107		487	WD_trim_contig_4402_mapping	1919	40	3.963
	488	SFP_trim_contig_10436_mapping	1373	49	6.03423		488	FTC_trim_contig_1810_mapping	2234	81	6.35228		488	DD_trim_contig_2060_mapping	2541	80	5.83865		488	WD_trim_contig_5633_mapping	1918	49	4.56986
	489	SFP_trim_contig_10437_mapping	368	4	1.81522		489	FTC_trim_contig_7004_mapping	2233	66	5.2575		489	DD_trim_contig_1457_mapping	2536	89	6.89866		489	WD_trim_contig_5935_mapping	1918	61	5.77268
	490	SFP_trim_contig_10438_mapping	880	42	8.54318		490	FTC_trim_contig_3228_mapping	2228	63	5.08303		490	DD_trim_contig_1934_mapping	2535	79	5.77396		490	WD_trim_contig_23703_mapping	1918	61	5.65433
	491	SFP_trim_contig_10439_mapping	651	15	4.19816		491	FTC_trim_contig_5946_mapping	2227	54	4.33229		491	DD_trim_contig_1360_mapping	2533	75	5.83419		491	WD_trim_contig_1229_mapping	1916	74	6.31472
	492	SFP_trim_contig_1044_mapping	1592	43	4.70038		492	FTC_trim_contig_5786_mapping	2225	100	7.77618		492	DD_trim_contig_12638_mapping	2532	73	5.56596		492	WD_trim_contig_9929_mapping	1914	48	4.43051
	493	SFP_trim_contig_10440_mapping	1056	27	4.31439		493	FTC_trim_contig_11648_mapping	2225	51	4.12539		493	DD_trim_contig_5627_mapping	2531	86	6.81233		493	WD_trim_contig_46_mapping	1912	35	3.37082
	494	SFP_trim_contig_10441_mapping	430	16	4.98605		494	FTC_trim_contig_8191_mapping	2223	69	5.38866		494	DD_trim_contig_7127_mapping	2531	73	5.38641		494	WD_trim_contig_11307_mapping	1912	39	3.73849
	495	SFP_trim_contig_10442_mapping	1512	30	3.39418		495	FTC_trim_contig_68_mapping	2220	85	6.89369		495	DD_trim_contig_11442_mapping	2530	54	3.78538		495	WD_trim_contig_8485_mapping	1910	41	4.05445
	496	SFP_trim_contig_10443_mapping	593	7	2.21754		496	FTC_trim_contig_1162_mapping	2217	53	4.1484		496	DD_trim_contig_1242_mapping	2526	65	5.01663		496	WD_trim_contig_11113_mapping	1909	54	4.80566
	497	SFP_trim_contig_10444_mapping	372	5	2.00269		497	FTC_trim_contig_6539_mapping	2217	46	3.81867		497	DD_trim_contig_8643_mapping	2526	79	6.0289		497	WD_trim_contig_1350_mapping	1908	51	4.22432
	498	SFP_trim_contig_10445_mapping	219	4	3.50685		498	FTC_trim_contig_2884_mapping	2216	75	5.88628		498	DD_trim_contig_10825_mapping	2522	94	7.28311		498	WD_trim_contig_4392_mapping	1907	42	4.05926
	499	SFP_trim_contig_10446_mapping	780	17	3.82179		499	FTC_trim_contig_3824_mapping	2216	53	4.25045		499	DD_trim_contig_1607_mapping	2521	69	5.41253		499	WD_trim_contig_1489_mapping	1905	80	7.8126
	500	SFP_trim_contig_10447_mapping	582	30	7.79553		500	FTC_trim_contig_8898_mapping	2216	59	4.75361		500	DD_trim_contig_1467_mapping	2520	108	8.17024		500	WD_trim_contig_5309_mapping	1905	59	5.47454
	501	SFP_trim_contig_10448_mapping	534	13	4.14607		501	FTC_trim_contig_4943_mapping	2212	53	4.2179		501	DD_trim_contig_5067_mapping	2519	74	5.24097		501	WD_trim_contig_8510_mapping	1903	63	6.04624
	502	SFP_trim_contig_10449_mapping	455	15	5.1978		502	FTC_trim_contig_7032_mapping	2209	48	3.63332		502	DD_trim_contig_1846_mapping	2518	57	4.51628		502	WD_trim_contig_1503_mapping	1901	53	4.86218
	503	SFP_trim_contig_1045_mapping	643	7	1.8958		503	FTC_trim_contig_7750_mapping	2208	61	5.01902		503	DD_trim_contig_6215_mapping	2517	79	6.12475		503	WD_trim_contig_2854_mapping	1901	43	4.21988
	504	SFP_trim_contig_10450_mapping	402	8	3.47761		504	FTC_trim_contig_6223_mapping	2207	46	3.80834		504	DD_trim_contig_10642_mapping	2517	79	6.15574		504	WD_trim_contig_5203_mapping	1900	44	4.22421
	505	SFP_trim_contig_10451_mapping	1616	44	4.85458		505	FTC_trim_contig_7819_mapping	2207	64	5.33847		505	DD_trim_contig_13434_mapping	2517	56	3.93087		505	WD_trim_contig_13722_mapping	1900	41	3.92737
	506	SFP_trim_contig_10452_mapping	1701	47	4.74074		506	FTC_trim_contig_1153_mapping	2201	53	4.26533		506	DD_trim_contig_6150_mapping	2516	74	5.56161		506	WD_trim_contig_1797_mapping	1899	78	7.32596
	507	SFP_trim_contig_10453_mapping	1566	34	3.72989		507	FTC_trim_contig_3033_mapping	2201	92	7.30895		507	DD_trim_contig_2463_mapping	2509	88	6.61738		507	WD_trim_contig_6022_mapping	1896	38	3.71519
	508	SFP_trim_contig_10454_mapping	808	14	3.09282		508	FTC_trim_contig_14102_mapping	2201	42	3.40845		508	DD_trim_contig_6251_mapping	2509	78	5.95496		508	WD_trim_contig_118_mapping	1893	46	4.82884
	509	SFP_trim_contig_10455_mapping	1175	16	2.49787		509	FTC_trim_contig_2655_mapping	2199	51	3.603		509	DD_trim_contig_2083_mapping	2506	88	6.80168		509	WD_trim_contig_2034_mapping	1893	69	6.63444
	510	SFP_trim_contig_10456_mapping	733	25	5.88677		510	FTC_trim_contig_320_mapping	2198	49	4.08781		510	DD_trim_contig_5128_mapping	2506	60	4.68356		510	WD_trim_contig_15013_mapping	1893	76	6.90967
	511	SFP_trim_contig_10457_mapping	412	6	2.45874		511	FTC_trim_contig_4531_mapping	2198	56	4.60464		511	DD_trim_contig_5889_mapping	2505	89	6.56806		511	WD_trim_contig_19950_mapping	1893	37	3.49023
	512	SFP_trim_contig_10458_mapping	715	11	2.60559		512	FTC_trim_contig_5440_mapping	2198	59	4.79709		512	DD_trim_contig_812_mapping	2502	60	4.60631		512	WD_trim_contig_8999_mapping	1892	45	4.52114
	513	SFP_trim_contig_10459_mapping	259	6	3.44015		513	FTC_trim_contig_6977_mapping	2197	55	4.59809		513	DD_trim_contig_6370_mapping	2502	96	7.6191		513	WD_trim_contig_1167_mapping	1891	44	3.89212
	514	SFP_trim_contig_1046_mapping	548	17	5.54562		514	FTC_trim_contig_6071_mapping	2196	65	5.15027		514	DD_trim_contig_6234_mapping	2494	66	4.51644		514	WD_trim_contig_9827_mapping	1889	45	4.17787
	515	SFP_trim_contig_10460_mapping	953	24	4.30955		515	FTC_trim_contig_6173_mapping	2196	48	3.82787		515	DD_trim_contig_3420_mapping	2492	73	5.48315		515	WD_trim_contig_229_mapping	1888	74	6.74682
	516	SFP_trim_contig_10461_mapping	459	8	3.20044		516	FTC_trim_contig_7386_mapping	2196	49	3.94399		516	DD_trim_contig_7737_mapping	2492	69	5.23515		516	WD_trim_contig_3234_mapping	1886	48	4.33775
	517	SFP_trim_contig_10462_mapping	302	9	5.06954		517	FTC_trim_contig_9925_mapping	2195	52	4.32893		517	DD_trim_contig_7089_mapping	2485	51	3.80201		517	WD_trim_contig_4731_mapping	1886	50	4.82556
	518	SFP_trim_contig_10463_mapping	1117	30	4.84602		518	FTC_trim_contig_1487_mapping	2188	48	3.98903		518	DD_trim_contig_5964_mapping	2480	71	5.41855		518	WD_trim_contig_11670_mapping	1886	30	2.93849
	519	SFP_trim_contig_10464_mapping	962	22	3.80249		519	FTC_trim_contig_862_mapping	2186	54	4.3065		519	DD_trim_contig_4245_mapping	2477	64	4.77231		519	WD_trim_contig_531_mapping	1886	33	3.07158
	520	SFP_trim_contig_10465_mapping	395	8	3.05316		520	FTC_trim_contig_5048_mapping	2186	45	3.76258		520	DD_trim_contig_10545_mapping	2474	56	3.78416		520	WD_trim_contig_521_mapping	1885	95	8.86419
	521	SFP_trim_contig_10466_mapping	985	25	4.37157		521	FTC_trim_contig_5888_mapping	2186	50	4.24565		521	DD_trim_contig_1642_mapping	2474	55	4.00323		521	WD_trim_contig_4552_mapping	1882	82	7.63549
	522	SFP_trim_contig_10467_mapping	799	15	3.4418		522	FTC_trim_contig_1318_mapping	2185	39	3.227		522	DD_trim_contig_2260_mapping	2472	61	4.44782		522	WD_trim_contig_130_mapping	1881	56	5.44923
	523	SFP_trim_contig_10468_mapping	485	11	4.05361		523	FTC_trim_contig_2116_mapping	2184	52	4.05128		523	DD_trim_contig_10199_mapping	2472	85	6.71561		523	WD_trim_contig_13017_mapping	1879	35	3.36509
	524	SFP_trim_contig_10469_mapping	569	14	4.13533		524	FTC_trim_contig_6773_mapping	2184	45	3.6946		524	DD_trim_contig_2749_mapping	2471	80	6.50789		524	WD_trim_contig_3127_mapping	1877	71	6.29462
	525	SFP_trim_contig_1047_mapping	3606	86	4.1614		525	FTC_trim_contig_5146_mapping	2183	62	5.1388		525	DD_trim_contig_10568_mapping	2471	59	4.71955		525	WD_trim_contig_164_mapping	1876	50	4.48294
	526	SFP_trim_contig_10470_mapping	489	14	5.24335		526	FTC_trim_contig_4851_mapping	2181	58	4.69509		526	DD_trim_contig_8002_mapping	2462	66	4.36637		526	WD_trim_contig_1345_mapping	1874	63	6.34899
	527	SFP_trim_contig_10471_mapping	723	11	2.63071		527	FTC_trim_contig_11109_mapping	2179	47	3.73566		527	DD_trim_contig_12865_mapping	2461	68	5.44047		527	WD_trim_contig_3110_mapping	1874	51	4.97332
	528	SFP_trim_contig_10472_mapping	585	9	2.42735		528	FTC_trim_contig_371_mapping	2178	46	3.8416		528	DD_trim_contig_4887_mapping	2460	69	5.27398		528	WD_trim_contig_9390_mapping	1873	44	4.01869
	529	SFP_trim_contig_10473_mapping	796	16	3.50503		529	FTC_trim_contig_791_mapping	2177	226	17.0749		529	DD_trim_contig_2729_mapping	2459	86	6.89671		529	WD_trim_contig_3535_mapping	1870	82	7.4738
	530	SFP_trim_contig_10474_mapping	513	6	1.95127		530	FTC_trim_contig_6979_mapping	2177	44	3.74322		530	DD_trim_contig_12159_mapping	2459	102	8.45832		530	WD_trim_contig_6578_mapping	1869	52	4.79133
	531	SFP_trim_contig_10475_mapping	1020	23	3.99118		531	FTC_trim_contig_1795_mapping	2175	55	4.2823		531	DD_trim_contig_4879_mapping	2459	67	5.2013		531	WD_trim_contig_2236_mapping	1868	63	5.58137
	532	SFP_trim_contig_10476_mapping	905	16	3.28398		532	FTC_trim_contig_6606_mapping	2174	58	4.95676		532	DD_trim_contig_17532_mapping	2453	83	6.57929		532	WD_trim_contig_11204_mapping	1868	38	3.39079
	533	SFP_trim_contig_10477_mapping	366	9	4.22678		533	FTC_trim_contig_4263_mapping	2173	67	5.21629		533	DD_trim_contig_8902_mapping	2450	77	6.22041		533	WD_trim_contig_4247_mapping	1862	38	3.90333
	534	SFP_trim_contig_10478_mapping	419	11	4.00477		534	FTC_trim_contig_8993_mapping	2173	56	4.50391		534	DD_trim_contig_5872_mapping	2449	75	5.82278		534	WD_trim_contig_1377_mapping	1858	44	4.32131
	535	SFP_trim_contig_10479_mapping	1960	48	4.4352		535	FTC_trim_contig_238_mapping	2170	76	6.16774		535	DD_trim_contig_2842_mapping	2444	73	5.97995		535	WD_trim_contig_2056_mapping	1858	71	6.85791
	536	SFP_trim_contig_1048_mapping	399	6	2.70175		536	FTC_trim_contig_959_mapping	2169	42	3.5468		536	DD_trim_contig_5291_mapping	2444	95	7.24304		536	WD_trim_contig_10705_mapping	1856	54	5.08082
	537	SFP_trim_contig_10480_mapping	939	19	3.58253		537	FTC_trim_contig_5504_mapping	2168	58	4.9428		537	DD_trim_contig_1289_mapping	2441	85	6.63294		537	WD_trim_contig_2064_mapping	1856	71	5.94397
	538	SFP_trim_contig_10481_mapping	562	14	4.18861		538	FTC_trim_contig_5606_mapping	2168	56	4.47786		538	DD_trim_contig_1158_mapping	2438	73	5.90771		538	WD_trim_contig_3106_mapping	1854	37	3.79072
	539	SFP_trim_contig_10482_mapping	1029	24	4.18756		539	FTC_trim_contig_1698_mapping	2164	48	3.87292		539	DD_trim_contig_14920_mapping	2438	51	4.137		539	WD_trim_contig_3729_mapping	1853	57	5.55963
	540	SFP_trim_contig_10483_mapping	964	33	5.51245		540	FTC_trim_contig_11236_mapping	2163	50	3.90291		540	DD_trim_contig_2084_mapping	2437	86	6.50267		540	WD_trim_contig_2860_mapping	1852	88	8.47948
	541	SFP_trim_contig_10484_mapping	911	22	4.11196		541	FTC_trim_contig_3988_mapping	2162	53	4.18825		541	DD_trim_contig_3948_mapping	2436	63	4.82471		541	WD_trim_contig_4363_mapping	1852	52	4.98542
	542	SFP_trim_contig_10485_mapping	379	11	5.09499		542	FTC_trim_contig_5802_mapping	2162	52	4.14524		542	DD_trim_contig_21329_mapping	2436	72	5.7968		542	WD_trim_contig_10880_mapping	1850	44	4.02378
	543	SFP_trim_contig_10486_mapping	786	18	4.15903		543	FTC_trim_contig_6735_mapping	2161	53	4.41694		543	DD_trim_contig_11187_mapping	2435	61	4.94333		543	WD_trim_contig_8692_mapping	1848	39	3.54924
	544	SFP_trim_contig_10487_mapping	746	13	3.10456		544	FTC_trim_contig_11930_mapping	2161	42	3.29894		544	DD_trim_contig_8513_mapping	2433	41	3.31196		544	WD_trim_contig_3596_mapping	1846	77	7.3532
	545	SFP_trim_contig_10488_mapping	508	16	5.27559		545	FTC_trim_contig_1266_mapping	2159	64	4.93654		545	DD_trim_contig_2327_mapping	2428	93	7.41804		545	WD_trim_contig_2847_mapping	1845	43	4.18916
	546	SFP_trim_contig_10489_mapping	373	9	4.26005		546	FTC_trim_contig_5720_mapping	2158	43	3.68582		546	DD_trim_contig_957_mapping	2427	63	4.77009		546	WD_trim_contig_661_mapping	1843	65	6.39664
	547	SFP_trim_contig_1049_mapping	1663	35	3.42574		547	FTC_trim_contig_774_mapping	2156	67	5.77134		547	DD_trim_contig_12396_mapping	2426	60	4.87016		547	WD_trim_contig_4635_mapping	1842	73	7.08415
	548	SFP_trim_contig_10490_mapping	715	14	3.37343		548	FTC_trim_contig_2355_mapping	2155	55	4.35267		548	DD_trim_contig_2564_mapping	2424	53	3.96741		548	WD_trim_contig_3298_mapping	1842	55	5.50163
	549	SFP_trim_contig_10491_mapping	1040	26	3.80288		549	FTC_trim_contig_4532_mapping	2154	43	3.5585		549	DD_trim_contig_2192_mapping	2420	57	4.52603		549	WD_trim_contig_10052_mapping	1841	38	3.54753
	550	SFP_trim_contig_10492_mapping	442	12	4.64932		550	FTC_trim_contig_2716_mapping	2153	65	5.3934		550	DD_trim_contig_18363_mapping	2419	94	7.2902		550	WD_trim_contig_7767_mapping	1840	90	8.28152
	551	SFP_trim_contig_10493_mapping	263	5	2.92776		551	FTC_trim_contig_3853_mapping	2153	43	3.59963		551	DD_trim_contig_72_mapping	2415	83	6.60952		551	WD_trim_contig_13604_mapping	1840	45	4.08859
	552	SFP_trim_contig_10494_mapping	932	18	3.37339		552	FTC_trim_contig_5234_mapping	2150	55	4.4707		552	DD_trim_contig_1040_mapping	2412	175	13.4295		552	WD_trim_contig_3443_mapping	1837	68	6.42406
	553	SFP_trim_contig_10495_mapping	395	10	4.37468		553	FTC_trim_contig_680_mapping	2148	56	4.39898		553	DD_trim_contig_4861_mapping	2408	88	7.11379		553	WD_trim_contig_645_mapping	1833	68	6.75068
	554	SFP_trim_contig_10496_mapping	769	20	4.51235		554	FTC_trim_contig_2437_mapping	2147	69	5.60456		554	DD_trim_contig_11555_mapping	2401	51	3.74469		554	WD_trim_contig_7280_mapping	1833	65	6.28805
	555	SFP_trim_contig_10497_mapping	795	18	4.13208		555	FTC_trim_contig_4716_mapping	2147	61	5.01956		555	DD_trim_contig_11360_mapping	2400	78	6.21042		555	WD_trim_contig_920_mapping	1832	44	4.27893
	556	SFP_trim_contig_10498_mapping	467	14	5.40043		556	FTC_trim_contig_7253_mapping	2147	47	4.03027		556	DD_trim_contig_2130_mapping	2398	93	7.34153		556	WD_trim_contig_1422_mapping	1832	56	4.33188
	557	SFP_trim_contig_10499_mapping	1172	41	5.88396		557	FTC_trim_contig_7269_mapping	2147	48	3.932		557	DD_trim_contig_2579_mapping	2396	66	5.50125		557	WD_trim_contig_11693_mapping	1832	50	4.994
	558	SFP_trim_contig_105_mapping	4392	241	9.28005		558	FTC_trim_contig_1744_mapping	2145	58	4.80979		558	DD_trim_contig_1296_mapping	2395	61	4.34823		558	WD_trim_contig_4074_mapping	1830	34	3.58525
	559	SFP_trim_contig_1050_mapping	523	200	62.8337		559	FTC_trim_contig_8923_mapping	2145	59	5.02937		559	DD_trim_contig_3638_mapping	2395	69	5.49687		559	WD_trim_contig_8753_mapping	1830	59	5.18962
	560	SFP_trim_contig_10500_mapping	346	5	2.68497		560	FTC_trim_contig_597_mapping	2143	58	4.89314		560	DD_trim_contig_8454_mapping	2392	65	4.95485		560	WD_trim_contig_3085_mapping	1830	53	4.9623
	561	SFP_trim_contig_10501_mapping	953	19	3.34627		561	FTC_trim_contig_26_mapping	2142	34	2.84127		561	DD_trim_contig_513_mapping	2391	72	6.01882		561	WD_trim_contig_4322_mapping	1829	49	4.95954
	562	SFP_trim_contig_10502_mapping	1418	37	4.81312		562	FTC_trim_contig_146_mapping	2142	70	5.99393		562	DD_trim_contig_5181_mapping	2390	89	7.30711		562	WD_trim_contig_17848_mapping	1829	30	3.1684
	563	SFP_trim_contig_10503_mapping	1646	38	4.11118		563	FTC_trim_contig_4885_mapping	2142	46	3.824		563	DD_trim_contig_2082_mapping	2389	55	4.20553		563	WD_trim_contig_2483_mapping	1828	48	4.99672
	564	SFP_trim_contig_10504_mapping	918	22	4.30828		564	FTC_trim_contig_11186_mapping	2141	102	8.29145		564	DD_trim_contig_6388_mapping	2384	72	5.90898		564	WD_trim_contig_5159_mapping	1828	41	4.06838
	565	SFP_trim_contig_10505_mapping	1513	27	3.37145		565	FTC_trim_contig_1435_mapping	2140	81	6.27103		565	DD_trim_contig_10856_mapping	2377	63	5.21624		565	WD_trim_contig_1247_mapping	1827	47	4.74548
	566	SFP_trim_contig_10506_mapping	894	17	3.46756		566	FTC_trim_contig_482_mapping	2138	390	29.1076		566	DD_trim_contig_8713_mapping	2377	72	5.69962		566	WD_trim_contig_4565_mapping	1826	48	4.29299
	567	SFP_trim_contig_10507_mapping	642	15	4.3567		567	FTC_trim_contig_2771_mapping	2138	50	3.90178		567	DD_trim_contig_5962_mapping	2372	68	5.55523		567	WD_trim_contig_15032_mapping	1824	22	2.28015
	568	SFP_trim_contig_10508_mapping	1237	30	4.41471		568	FTC_trim_contig_8795_mapping	2138	42	3.48129		568	DD_trim_contig_2873_mapping	2370	87	7.00042		568	WD_trim_contig_9056_mapping	1823	42	3.88206
	569	SFP_trim_contig_10509_mapping	521	5	1.83877		569	FTC_trim_contig_2388_mapping	2137	68	5.57651		569	DD_trim_contig_903_mapping	2366	87	7.08664		569	WD_trim_contig_26167_mapping	1823	40	3.90894
	570	SFP_trim_contig_1051_mapping	1036	28	4.72297		570	FTC_trim_contig_12596_mapping	2136	57	4.8015		570	DD_trim_contig_5857_mapping	2365	49	3.96321		570	WD_trim_contig_1169_mapping	1820	67	6.3022
	571	SFP_trim_contig_10510_mapping	302	5	2.95364		571	FTC_trim_contig_1147_mapping	2135	52	4.2993		571	DD_trim_contig_7160_mapping	2364	71	5.74196		571	WD_trim_contig_1296_mapping	1820	62	5.67473
	572	SFP_trim_contig_10511_mapping	287	6	2.97213		572	FTC_trim_contig_4700_mapping	2135	63	5.24684		572	DD_trim_contig_2342_mapping	2362	93	7.50127		572	WD_trim_contig_6786_mapping	1820	64	6.03846
	573	SFP_trim_contig_10512_mapping	962	20	3.66944		573	FTC_trim_contig_4853_mapping	2135	72	6.29649		573	DD_trim_contig_823_mapping	2357	71	5.94188		573	WD_trim_contig_7311_mapping	1819	35	3.02474
	574	SFP_trim_contig_10513_mapping	884	22	4.51471		574	FTC_trim_contig_1461_mapping	2134	93	8.11575		574	DD_trim_contig_5983_mapping	2347	67	5.51811		574	WD_trim_contig_6396_mapping	1818	41	4.08581
	575	SFP_trim_contig_10514_mapping	2719	65	3.99007		575	FTC_trim_contig_876_mapping	2132	55	4.35647		575	DD_trim_contig_4233_mapping	2343	68	5.52027		575	WD_trim_contig_3432_mapping	1817	62	6.2273
	576	SFP_trim_contig_10515_mapping	246	14	8.31301		576	FTC_trim_contig_6054_mapping	2132	54	4.51126		576	DD_trim_contig_3395_mapping	2340	99	8.3453		576	WD_trim_contig_4754_mapping	1814	59	5.5204
	577	SFP_trim_contig_10516_mapping	366	7	3.65574		577	FTC_trim_contig_4322_mapping	2131	46	3.63491		577	DD_trim_contig_8825_mapping	2339	61	5.06071		577	WD_trim_contig_683_mapping	1813	41	4.1059
	578	SFP_trim_contig_10517_mapping	465	7	2.18495		578	FTC_trim_contig_2757_mapping	2130	56	4.91408		578	DD_trim_contig_4989_mapping	2336	54	4.39555		578	WD_trim_contig_737_mapping	1813	98	8.95312
	579	SFP_trim_contig_10518_mapping	854	13	2.79157		579	FTC_trim_contig_3985_mapping	2130	59	4.67277		579	DD_trim_contig_10800_mapping	2336	58	4.77568		579	WD_trim_contig_1957_mapping	1813	60	5.48924
	580	SFP_trim_contig_10519_mapping	1369	44	5.34112		580	FTC_trim_contig_5626_mapping	2130	50	4.22535		580	DD_trim_contig_4072_mapping	2335	73	5.8955		580	WD_trim_contig_1739_mapping	1810	54	4.88453
	581	SFP_trim_contig_1052_mapping	1270	28	3.99134		581	FTC_trim_contig_350_mapping	2128	60	4.84352		581	DD_trim_contig_3524_mapping	2334	72	6.08783		581	WD_trim_contig_1627_mapping	1809	77	7.21504
	582	SFP_trim_contig_10520_mapping	755	19	4.12053		582	FTC_trim_contig_428_mapping	2124	58	4.99247		582	DD_trim_contig_4948_mapping	2334	68	5.66967		582	WD_trim_contig_3219_mapping	1806	74	7.10465
	583	SFP_trim_contig_10521_mapping	363	9	3.67769		583	FTC_trim_contig_908_mapping	2124	58	4.87194		583	DD_trim_contig_4826_mapping	2329	105	8.77072		583	WD_trim_contig_4931_mapping	1804	43	4.50443
	584	SFP_trim_contig_10522_mapping	412	8	3.51214		584	FTC_trim_contig_3648_mapping	2122	55	4.46183		584	DD_trim_contig_4249_mapping	2325	80	6.81978		584	WD_trim_contig_16035_mapping	1804	45	4.12805
	585	SFP_trim_contig_10523_mapping	463	5	1.84449		585	FTC_trim_contig_799_mapping	2119	63	5.36621		585	DD_trim_contig_1704_mapping	2321	52	4.32227		585	WD_trim_contig_6161_mapping	1803	64	6.35275
	586	SFP_trim_contig_10524_mapping	363	6	2.95592		586	FTC_trim_contig_4154_mapping	2117	49	4.21256		586	DD_trim_contig_1283_mapping	2320	58	4.72112		586	WD_trim_contig_11177_mapping	1803	42	3.76595
	587	SFP_trim_contig_10525_mapping	709	19	4.33568		587	FTC_trim_contig_4843_mapping	2115	102	8.65154		587	DD_trim_contig_1331_mapping	2319	93	7.59983		587	WD_trim_contig_23547_mapping	1803	22	2.20078
	588	SFP_trim_contig_10526_mapping	1529	40	4.33551		588	FTC_trim_contig_1456_mapping	2114	45	3.72091		588	DD_trim_contig_1432_mapping	2319	87	6.94653		588	WD_trim_contig_5389_mapping	1802	96	9.101
	589	SFP_trim_contig_10527_mapping	1074	14	2.31844		589	FTC_trim_contig_8712_mapping	2111	47	3.76409		589	DD_trim_contig_7216_mapping	2317	53	4.40095		589	WD_trim_contig_7702_mapping	1802	90	8.55272
	590	SFP_trim_contig_10528_mapping	462	5	1.84848		590	FTC_trim_contig_12673_mapping	2110	43	3.6218		590	DD_trim_contig_10162_mapping	2316	67	5.72237		590	WD_trim_contig_1942_mapping	1801	63	6.12937
	591	SFP_trim_contig_10529_mapping	870	13	2.5069		591	FTC_trim_contig_1875_mapping	2109	70	6.15458		591	DD_trim_contig_8216_mapping	2313	57	4.59965		591	WD_trim_contig_1384_mapping	1800	57	5.30444
	592	SFP_trim_contig_1053_mapping	1389	53	6.70122		592	FTC_trim_contig_90_mapping	2108	33	2.88994		592	DD_trim_contig_9379_mapping	2313	71	6.03675		592	WD_trim_contig_4836_mapping	1800	48	5.03111
	593	SFP_trim_contig_10530_mapping	363	9	4.59229		593	FTC_trim_contig_1169_mapping	2107	60	4.9122		593	DD_trim_contig_13182_mapping	2313	58	4.78902		593	WD_trim_contig_10844_mapping	1800	35	3.29167
	594	SFP_trim_contig_10531_mapping	1607	36	3.80958		594	FTC_trim_contig_4516_mapping	2105	45	3.81948		594	DD_trim_contig_1460_mapping	2311	57	4.68412		594	WD_trim_contig_5430_mapping	1799	47	4.4836
	595	SFP_trim_contig_10532_mapping	203	10	9.51724		595	FTC_trim_contig_10101_mapping	2103	50	4.43272		595	DD_trim_contig_4039_mapping	2311	87	6.97014		595	WD_trim_contig_6802_mapping	1799	49	4.31962
	596	SFP_trim_contig_10533_mapping	311	5	3.03859		596	FTC_trim_contig_2089_mapping	2102	65	5.00238		596	DD_trim_contig_557_mapping	2307	60	4.81318		596	WD_trim_contig_6880_mapping	1799	69	6.67093
	597	SFP_trim_contig_10534_mapping	384	11	4.54167		597	FTC_trim_contig_9564_mapping	2101	58	4.91052		597	DD_trim_contig_1423_mapping	2307	68	5.47074		597	WD_trim_contig_4220_mapping	1798	78	7.24917
	598	SFP_trim_contig_10535_mapping	1310	30	4.02366		598	FTC_trim_contig_2673_mapping	2097	33	2.85169		598	DD_trim_contig_7820_mapping	2307	57	4.72388		598	WD_trim_contig_4739_mapping	1795	57	5.41281
	599	SFP_trim_contig_10536_mapping	695	13	2.98993		599	FTC_trim_contig_13335_mapping	2097	51	4.20315		599	DD_trim_contig_6312_mapping	2306	59	4.69471		599	WD_trim_contig_6829_mapping	1795	73	6.9883
	600	SFP_trim_contig_10537_mapping	549	11	3.5592		600	FTC_trim_contig_63_mapping	2096	53	4.55248		600	DD_trim_contig_3115_mapping	2305	60	4.93926		600	WD_trim_contig_21129_mapping	1795	49	4.57159
	601	SFP_trim_contig_10538_mapping	1234	31	4.41086		601	FTC_trim_contig_4120_mapping	2095	109	9.17661		601	DD_trim_contig_8341_mapping	2304	53	4.54948		601	WD_trim_contig_3224_mapping	1794	58	6.08584
	602	SFP_trim_contig_10539_mapping	474	8	3.06118		602	FTC_trim_contig_1236_mapping	2094	53	4.61032		602	DD_trim_contig_5723_mapping	2302	73	5.91355		602	WD_trim_contig_9439_mapping	1794	47	4.301
	603	SFP_trim_contig_1054_mapping	687	15	4.02911		603	FTC_trim_contig_2776_mapping	2093	62	5.18251		603	DD_trim_contig_6186_mapping	2299	52	4.31753		603	WD_trim_contig_592_mapping	1793	48	4.4696
	604	SFP_trim_contig_10540_mapping	671	11	3.06259		604	FTC_trim_contig_4904_mapping	2093	46	4.08075		604	DD_trim_contig_13819_mapping	2298	51	4.32898		604	WD_trim_contig_535_mapping	1793	50	5.13553
	605	SFP_trim_contig_10541_mapping	1010	24	4.29505		605	FTC_trim_contig_708_mapping	2091	61	5.17456		605	DD_trim_contig_6726_mapping	2297	56	4.78015		605	WD_trim_contig_1122_mapping	1792	39	4.16016
	606	SFP_trim_contig_10542_mapping	268	5	3.55224		606	FTC_trim_contig_4160_mapping	2090	52	4.35646		606	DD_trim_contig_2634_mapping	2294	58	4.56582		606	WD_trim_contig_446_mapping	1788	35	3.27405
	607	SFP_trim_contig_10543_mapping	692	15	3.85838		607	FTC_trim_contig_3031_mapping	2089	61	5.01723		607	DD_trim_contig_3302_mapping	2294	61	5.34568		607	WD_trim_contig_4667_mapping	1787	46	4.4986
	608	SFP_trim_contig_10544_mapping	239	7	4.71967		608	FTC_trim_contig_5087_mapping	2087	46	4.02731		608	DD_trim_contig_20090_mapping	2293	57	4.85041		608	WD_trim_contig_906_mapping	1787	68	6.46223
	609	SFP_trim_contig_10545_mapping	350	5	2.46286		609	FTC_trim_contig_7018_mapping	2087	55	4.79061		609	DD_trim_contig_3829_mapping	2290	81	6.80873		609	WD_trim_contig_24329_mapping	1787	32	3.3906
	610	SFP_trim_contig_10546_mapping	2097	64	5.22413		610	FTC_trim_contig_449_mapping	2086	320	26.3317		610	DD_trim_contig_4477_mapping	2290	70	5.44585		610	WD_trim_contig_3706_mapping	1784	60	5.61267
	611	SFP_trim_contig_10547_mapping	581	14	3.28916		611	FTC_trim_contig_4326_mapping	2085	44	3.74532		611	DD_trim_contig_569_mapping	2287	66	5.4683		611	WD_trim_contig_21000_mapping	1784	46	4.67321
	612	SFP_trim_contig_10548_mapping	970	21	3.58763		612	FTC_trim_contig_4910_mapping	2085	46	3.91415		612	DD_trim_contig_12164_mapping	2287	66	4.97551		612	WD_trim_contig_9575_mapping	1783	68	6.5272
	613	SFP_trim_contig_10549_mapping	738	12	2.87534		613	FTC_trim_contig_3832_mapping	2084	63	4.82054		613	DD_trim_contig_8422_mapping	2284	63	5.22154		613	WD_trim_contig_447_mapping	1782	39	3.85522
	614	SFP_trim_contig_1055_mapping	352	5	2.53693		614	FTC_trim_contig_10373_mapping	2084	48	4.06718		614	DD_trim_contig_434_mapping	2282	69	5.69238		614	WD_trim_contig_1034_mapping	1782	71	6.88721
	615	SFP_trim_contig_10550_mapping	604	19	5.75166		615	FTC_trim_contig_9407_mapping	2083	48	4.0192		615	DD_trim_contig_5311_mapping	2282	80	6.97809		615	WD_trim_contig_3102_mapping	1781	33	3.60022
	616	SFP_trim_contig_10551_mapping	713	28	6.69004		616	FTC_trim_contig_13241_mapping	2082	47	4.05139		616	DD_trim_contig_3123_mapping	2278	58	4.9223		616	WD_trim_contig_6227_mapping	1781	62	6.06682
	617	SFP_trim_contig_10552_mapping	421	5	2.17577		617	FTC_trim_contig_1613_mapping	2081	41	3.66026		617	DD_trim_contig_748_mapping	2272	85	7.3213		617	WD_trim_contig_11310_mapping	1780	62	5.38315
	618	SFP_trim_contig_10553_mapping	514	12	4.18677		618	FTC_trim_contig_11921_mapping	2080	42	3.61442		618	DD_trim_contig_4833_mapping	2270	58	5.05947		618	WD_trim_contig_6388_mapping	1777	34	3.51716
	619	SFP_trim_contig_10554_mapping	1484	35	4.10849		619	FTC_trim_contig_4268_mapping	2079	44	3.90861		619	DD_trim_contig_854_mapping	2270	47	4.02643		619	WD_trim_contig_1329_mapping	1775	54	5.29465
	620	SFP_trim_contig_10555_mapping	609	17	4.77011		620	FTC_trim_contig_1768_mapping	2078	31	2.70549		620	DD_trim_contig_3037_mapping	2267	59	4.91531		620	WD_trim_contig_9986_mapping	1775	63	6.49859
	621	SFP_trim_contig_10556_mapping	1521	31	3.58909		621	FTC_trim_contig_6628_mapping	2078	57	5.09047		621	DD_trim_contig_1612_mapping	2267	68	5.71725		621	WD_trim_contig_14107_mapping	1773	68	6.97913
	622	SFP_trim_contig_10557_mapping	948	17	3.10127		622	FTC_trim_contig_7101_mapping	2078	58	5.09625		622	DD_trim_contig_839_mapping	2266	63	5.40203		622	WD_trim_contig_98_mapping	1773	83	8.29216
	623	SFP_trim_contig_10558_mapping	1094	33	5.34918		623	FTC_trim_contig_323_mapping	2077	61	4.81512		623	DD_trim_contig_10082_mapping	2266	51	4.12886		623	WD_trim_contig_3687_mapping	1772	56	5.69187
	624	SFP_trim_contig_10559_mapping	814	15	3.17199		624	FTC_trim_contig_2476_mapping	2077	45	3.85171		624	DD_trim_contig_6781_mapping	2265	46	4.11832		624	WD_trim_contig_9225_mapping	1772	47	4.864
	625	SFP_trim_contig_1056_mapping	315	201	84		625	FTC_trim_contig_2501_mapping	2077	41	3.52576		625	DD_trim_contig_258_mapping	2260	62	4.98363		625	WD_trim_contig_3680_mapping	1770	49	4.14237
	626	SFP_trim_contig_10560_mapping	2142	45	3.72876		626	FTC_trim_contig_12284_mapping	2076	57	4.93593		626	DD_trim_contig_3951_mapping	2258	80	6.90168		626	WD_trim_contig_18653_mapping	1770	41	3.44068
	627	SFP_trim_contig_10561_mapping	1003	31	5.17946		627	FTC_trim_contig_9903_mapping	2073	49	3.95417		627	DD_trim_contig_4616_mapping	2257	66	5.69827		627	WD_trim_contig_14010_mapping	1769	40	4.03901
	628	SFP_trim_contig_10562_mapping	425	7	2.75294		628	FTC_trim_contig_94_mapping	2072	2618	219.917		628	DD_trim_contig_6198_mapping	2257	62	5.47408		628	WD_trim_contig_6632_mapping	1768	53	5.31109
	629	SFP_trim_contig_10563_mapping	377	10	4.90451		629	FTC_trim_contig_8247_mapping	2072	44	3.91458		629	DD_trim_contig_11537_mapping	2257	73	6.24369		629	WD_trim_contig_1251_mapping	1767	59	5.31579
	630	SFP_trim_contig_10564_mapping	1045	16	2.64498		630	FTC_trim_contig_12803_mapping	2072	44	3.8832		630	DD_trim_contig_6659_mapping	2256	70	5.96853		630	WD_trim_contig_1897_mapping	1766	52	4.81823
	631	SFP_trim_contig_10565_mapping	632	20	4.67722		631	FTC_trim_contig_3029_mapping	2070	44	3.94734		631	DD_trim_contig_1735_mapping	2252	74	6.27753		631	WD_trim_contig_1283_mapping	1765	49	5.05949
	632	SFP_trim_contig_10566_mapping	1122	26	3.86185		632	FTC_trim_contig_11951_mapping	2070	38	3.29082		632	DD_trim_contig_3590_mapping	2251	63	4.81075		632	WD_trim_contig_11981_mapping	1760	31	3.14261
	633	SFP_trim_contig_10567_mapping	442	11	3.73982		633	FTC_trim_contig_1627_mapping	2069	49	4.25665		633	DD_trim_contig_6217_mapping	2251	62	5.42426		633	WD_trim_contig_3516_mapping	1759	58	5.56964
	634	SFP_trim_contig_10568_mapping	447	10	3.97092		634	FTC_trim_contig_994_mapping	2068	51	4.38008		634	DD_trim_contig_5594_mapping	2250	83	7.10756		634	WD_trim_contig_546_mapping	1758	38	3.71388
	635	SFP_trim_contig_10569_mapping	511	10	3.43053		635	FTC_trim_contig_2560_mapping	2068	49	4.17263		635	DD_trim_contig_4827_mapping	2250	69	5.81156		635	WD_trim_contig_4697_mapping	1756	56	5.95216
	636	SFP_trim_contig_1057_mapping	272	123	58.0441		636	FTC_trim_contig_9719_mapping	2068	48	4.26257		636	DD_trim_contig_419_mapping	2249	71	6.19653		636	WD_trim_contig_8179_mapping	1756	36	3.8713
	637	SFP_trim_contig_10570_mapping	558	12	3.56631		637	FTC_trim_contig_4287_mapping	2065	55	4.52785		637	DD_trim_contig_3036_mapping	2246	77	6.58103		637	WD_trim_contig_619_mapping	1755	87	8.81937
	638	SFP_trim_contig_10571_mapping	541	5	1.69871		638	FTC_trim_contig_6124_mapping	2064	55	4.71027		638	DD_trim_contig_1541_mapping	2242	70	6.31356		638	WD_trim_contig_2974_mapping	1754	30	3.03649
	639	SFP_trim_contig_10572_mapping	583	11	3.18182		639	FTC_trim_contig_9532_mapping	2064	41	3.54118		639	DD_trim_contig_3556_mapping	2241	43	3.68809		639	WD_trim_contig_13147_mapping	1754	36	3.86032
	640	SFP_trim_contig_10573_mapping	375	5	2.4		640	FTC_trim_contig_7708_mapping	2063	34	2.99564		640	DD_trim_contig_379_mapping	2236	36	3.02191		640	WD_trim_contig_4820_mapping	1753	54	5.40331
	641	SFP_trim_contig_10574_mapping	1462	33	4.16074		641	FTC_trim_contig_10642_mapping	2063	62	5.05381		641	DD_trim_contig_3374_mapping	2236	73	6.1695		641	WD_trim_contig_7389_mapping	1753	57	5.49059
	642	SFP_trim_contig_10575_mapping	660	22	5.7697		642	FTC_trim_contig_8613_mapping	2061	58	5.12809		642	DD_trim_contig_1930_mapping	2234	45	4.06356		642	WD_trim_contig_7624_mapping	1751	52	4.95774
	643	SFP_trim_contig_10576_mapping	690	10	2.58406		643	FTC_trim_contig_10336_mapping	2061	36	3.11014		643	DD_trim_contig_654_mapping	2232	68	5.78719		643	WD_trim_contig_4026_mapping	1747	60	6.42931
	644	SFP_trim_contig_10577_mapping	395	5	2.17722		644	FTC_trim_contig_199_mapping	2060	41	3.50777		644	DD_trim_contig_80_mapping	2231	83	7.1766		644	WD_trim_contig_666_mapping	1746	154	14.3282
	645	SFP_trim_contig_10578_mapping	694	15	3.99712		645	FTC_trim_contig_96_mapping	2059	750	62.8839		645	DD_trim_contig_5813_mapping	2228	87	7.38241		645	WD_trim_contig_4562_mapping	1745	42	3.91805
	646	SFP_trim_contig_10579_mapping	1574	29	3.37484		646	FTC_trim_contig_6909_mapping	2059	52	4.34871		646	DD_trim_contig_403_mapping	2225	81	7.07101		646	WD_trim_contig_12309_mapping	1744	50	4.94323
	647	SFP_trim_contig_1058_mapping	300	7	3.51333		647	FTC_trim_contig_9808_mapping	2059	41	3.56824		647	DD_trim_contig_3322_mapping	2223	58	4.51282		647	WD_trim_contig_7834_mapping	1743	42	4.06885
	648	SFP_trim_contig_10580_mapping	1664	53	5.64724		648	FTC_trim_contig_1229_mapping	2058	46	4.04519		648	DD_trim_contig_728_mapping	2222	62	5.21872		648	WD_trim_contig_2271_mapping	1742	43	4.44145
	649	SFP_trim_contig_10581_mapping	313	8	4.377		649	FTC_trim_contig_3401_mapping	2057	46	3.92173		649	DD_trim_contig_6304_mapping	2222	110	9.36499		649	WD_trim_contig_4325_mapping	1742	52	5.71699
	650	SFP_trim_contig_10582_mapping	693	26	6.15584		650	FTC_trim_contig_4076_mapping	2057	49	4.08167		650	DD_trim_contig_3402_mapping	2220	51	4.35315		650	WD_trim_contig_1548_mapping	1741	62	6.37105
	651	SFP_trim_contig_10583_mapping	353	13	5.1728		651	FTC_trim_contig_5868_mapping	2057	46	4.17355		651	DD_trim_contig_7644_mapping	2219	60	5.16133		651	WD_trim_contig_15284_mapping	1740	35	3.67184
	652	SFP_trim_contig_10584_mapping	350	6	2.68286		652	FTC_trim_contig_2605_mapping	2056	59	5.00584		652	DD_trim_contig_9482_mapping	2219	54	4.78819		652	WD_trim_contig_2991_mapping	1740	46	4.12069
	653	SFP_trim_contig_10585_mapping	539	14	4.4026		653	FTC_trim_contig_651_mapping	2055	57	5.14501		653	DD_trim_contig_3737_mapping	2218	59	5.1046		653	WD_trim_contig_10000_mapping	1737	36	3.57513
	654	SFP_trim_contig_10586_mapping	454	9	3.49119		654	FTC_trim_contig_12108_mapping	2055	55	4.75377		654	DD_trim_contig_5643_mapping	2215	55	4.72596		654	WD_trim_contig_2497_mapping	1736	28	2.94528
	655	SFP_trim_contig_10587_mapping	992	19	3.36996		655	FTC_trim_contig_1693_mapping	2054	47	3.40847		655	DD_trim_contig_580_mapping	2214	84	7.16576		655	WD_trim_contig_7436_mapping	1736	64	6.99136
	656	SFP_trim_contig_10588_mapping	1356	39	5.15192		656	FTC_trim_contig_2510_mapping	2054	47	4.04284		656	DD_trim_contig_1812_mapping	2214	54	4.77733		656	WD_trim_contig_12499_mapping	1736	40	4.16763
	657	SFP_trim_contig_10589_mapping	547	6	2.03291		657	FTC_trim_contig_8424_mapping	2054	46	3.81159		657	DD_trim_contig_6073_mapping	2213	47	4.08992		657	WD_trim_contig_12774_mapping	1734	45	4.78604
	658	SFP_trim_contig_1059_mapping	933	16	2.9582		658	FTC_trim_contig_917_mapping	2051	40	3.48415		658	DD_trim_contig_9765_mapping	2212	74	6.36528		658	WD_trim_contig_7132_mapping	1733	38	3.90248
	659	SFP_trim_contig_10590_mapping	609	18	5.52053		659	FTC_trim_contig_863_mapping	2050	51	3.85366		659	DD_trim_contig_9229_mapping	2211	48	3.83492		659	WD_trim_contig_7704_mapping	1732	29	2.903
	660	SFP_trim_contig_10591_mapping	1134	22	3.35714		660	FTC_trim_contig_4079_mapping	2050	47	4.27024		660	DD_trim_contig_1938_mapping	2210	72	6.43394		660	WD_trim_contig_7721_mapping	1727	40	4.15692
	661	SFP_trim_contig_10592_mapping	1192	36	5.10151		661	FTC_trim_contig_2636_mapping	2049	60	5.3714		661	DD_trim_contig_148_mapping	2207	57	5.13956		661	WD_trim_contig_4123_mapping	1726	185	18.0411
	662	SFP_trim_contig_10593_mapping	426	17	7.02582		662	FTC_trim_contig_1445_mapping	2048	60	5.48438		662	DD_trim_contig_730_mapping	2207	65	5.68464		662	WD_trim_contig_6543_mapping	1726	44	4.68424
	663	SFP_trim_contig_10594_mapping	594	8	2.47643		663	FTC_trim_contig_2091_mapping	2043	50	4.12824		663	DD_trim_contig_707_mapping	2203	81	7.07535		663	WD_trim_contig_6593_mapping	1726	47	4.83604
	664	SFP_trim_contig_10595_mapping	605	19	5.09256		664	FTC_trim_contig_2097_mapping	2038	54	4.79784		664	DD_trim_contig_3911_mapping	2203	77	6.45256		664	WD_trim_contig_6233_mapping	1725	49	4.62145
	665	SFP_trim_contig_10596_mapping	665	68	17.618		665	FTC_trim_contig_1590_mapping	2038	100	7.88665		665	DD_trim_contig_611_mapping	2201	118	7.56792		665	WD_trim_contig_18332_mapping	1723	45	4.38479
	666	SFP_trim_contig_10597_mapping	737	14	3.41791		666	FTC_trim_contig_9742_mapping	2038	39	3.48037		666	DD_trim_contig_280_mapping	2200	60	4.97909		666	WD_trim_contig_7765_mapping	1720	50	5.20756
	667	SFP_trim_contig_10598_mapping	364	9	4.2033		667	FTC_trim_contig_10685_mapping	2038	46	3.86801		667	DD_trim_contig_785_mapping	2198	59	5.27207		667	WD_trim_contig_11497_mapping	1720	32	3.52442
	668	SFP_trim_contig_10599_mapping	436	9	3.61927		668	FTC_trim_contig_481_mapping	2036	46	4.11051		668	DD_trim_contig_5694_mapping	2198	63	5.41947		668	WD_trim_contig_16348_mapping	1719	52	5.14834
	669	SFP_trim_contig_106_mapping	501	9	3.11577		669	FTC_trim_contig_3545_mapping	2035	45	3.89337		669	DD_trim_contig_13253_mapping	2198	61	5.31483		669	WD_trim_contig_1742_mapping	1716	67	6.66142
	670	SFP_trim_contig_1060_mapping	987	28	5.15198		670	FTC_trim_contig_7236_mapping	2033	52	4.30448		670	DD_trim_contig_15822_mapping	2198	43	3.56733		670	WD_trim_contig_7070_mapping	1716	40	4.4627
	671	SFP_trim_contig_10600_mapping	665	15	3.8391		671	FTC_trim_contig_3355_mapping	2032	48	4.33219		671	DD_trim_contig_3695_mapping	2196	94	8.49727		671	WD_trim_contig_2632_mapping	1715	48	4.22274
	672	SFP_trim_contig_10601_mapping	662	12	3.1994		672	FTC_trim_contig_1379_mapping	2031	50	4.25455		672	DD_trim_contig_12840_mapping	2193	67	5.91746		672	WD_trim_contig_1382_mapping	1713	50	4.76065
	673	SFP_trim_contig_10602_mapping	1106	23	3.6085		673	FTC_trim_contig_3185_mapping	2031	41	3.72329		673	DD_trim_contig_2051_mapping	2193	113	10.3096		673	WD_trim_contig_6895_mapping	1713	35	3.60128
	674	SFP_trim_contig_10603_mapping	479	14	5.32359		674	FTC_trim_contig_6928_mapping	2031	43	3.48154		674	DD_trim_contig_11309_mapping	2192	53	4.69206		674	WD_trim_contig_8376_mapping	1711	79	7.27236
	675	SFP_trim_contig_10604_mapping	396	6	2.40152		675	FTC_trim_contig_4029_mapping	2030	45	4.06256		675	DD_trim_contig_4441_mapping	2191	45	3.7476		675	WD_trim_contig_1395_mapping	1711	44	4.5377
	676	SFP_trim_contig_10605_mapping	730	23	4.61096		676	FTC_trim_contig_7869_mapping	2030	43	3.82315		676	DD_trim_contig_700_mapping	2186	66	5.76258		676	WD_trim_contig_815_mapping	1710	47	5.29181
	677	SFP_trim_contig_10606_mapping	629	9	2.64229		677	FTC_trim_contig_1639_mapping	2027	55	4.76862		677	DD_trim_contig_2262_mapping	2183	50	4.23271		677	WD_trim_contig_8903_mapping	1709	42	4.1141
	678	SFP_trim_contig_10607_mapping	1150	42	6.04696		678	FTC_trim_contig_903_mapping	2026	54	4.58885		678	DD_trim_contig_2536_mapping	2183	88	7.85799		678	WD_trim_contig_12033_mapping	1708	32	3.41042
	679	SFP_trim_contig_10608_mapping	632	13	3.34177		679	FTC_trim_contig_294_mapping	2025	43	3.84296		679	DD_trim_contig_3352_mapping	2183	45	4.07787		679	WD_trim_contig_12998_mapping	1707	69	7.07616
	680	SFP_trim_contig_10609_mapping	331	11	6.32326		680	FTC_trim_contig_4276_mapping	2025	54	4.74469		680	DD_trim_contig_3287_mapping	2182	80	6.92117		680	WD_trim_contig_23666_mapping	1707	28	3.05331
	681	SFP_trim_contig_1061_mapping	593	13	3.86847		681	FTC_trim_contig_571_mapping	2024	54	4.63587		681	DD_trim_contig_506_mapping	2181	91	8.21458		681	WD_trim_contig_4538_mapping	1706	52	5.67878
	682	SFP_trim_contig_10610_mapping	368	11	5.2663		682	FTC_trim_contig_4237_mapping	2024	28	2.4669		682	DD_trim_contig_7155_mapping	2178	62	5.62351		682	WD_trim_contig_1773_mapping	1706	71	7.15416
	683	SFP_trim_contig_10611_mapping	1326	36	4.73756		683	FTC_trim_contig_6362_mapping	2024	58	5.30583		683	DD_trim_contig_605_mapping	2178	58	5.00459		683	WD_trim_contig_4419_mapping	1706	56	5.65651
	684	SFP_trim_contig_10612_mapping	673	9	2.07875		684	FTC_trim_contig_9504_mapping	2022	67	6.06874		684	DD_trim_contig_4938_mapping	2175	68	6.24092		684	WD_trim_contig_6020_mapping	1704	38	4.06514
	685	SFP_trim_contig_10613_mapping	387	9	3.4832		685	FTC_trim_contig_4689_mapping	2021	52	4.63088		685	DD_trim_contig_3873_mapping	2174	45	3.73229		685	WD_trim_contig_2603_mapping	1704	59	6.27406
	686	SFP_trim_contig_10614_mapping	1256	25	3.2078		686	FTC_trim_contig_13913_mapping	2021	45	4.10886		686	DD_trim_contig_6751_mapping	2174	49	4.22953		686	WD_trim_contig_5391_mapping	1703	44	4.30417
	687	SFP_trim_contig_10615_mapping	501	9	2.99002		687	FTC_trim_contig_1867_mapping	2020	30	2.60248		687	DD_trim_contig_2700_mapping	2172	76	6.94061		687	WD_trim_contig_6068_mapping	1702	35	3.80435
	688	SFP_trim_contig_10616_mapping	536	12	4.08209		688	FTC_trim_contig_2168_mapping	2020	50	4.46782		688	DD_trim_contig_200_mapping	2171	60	5.31322		688	WD_trim_contig_14181_mapping	1702	28	3.03525
	689	SFP_trim_contig_10617_mapping	576	14	4.01215		689	FTC_trim_contig_7372_mapping	2020	44	3.48713		689	DD_trim_contig_2620_mapping	2170	40	3.13825		689	WD_trim_contig_7156_mapping	1701	77	7.96414
	690	SFP_trim_contig_10618_mapping	581	12	2.98967		690	FTC_trim_contig_1100_mapping	2019	50	4.39178		690	DD_trim_contig_12328_mapping	2169	74	6.4947		690	WD_trim_contig_12009_mapping	1699	39	4.44732
	691	SFP_trim_contig_10619_mapping	789	13	2.93029		691	FTC_trim_contig_5105_mapping	2019	38	3.21149		691	DD_trim_contig_3088_mapping	2169	71	6.42462		691	WD_trim_contig_2454_mapping	1698	84	8.4417
	692	SFP_trim_contig_1062_mapping	387	9	4.29199		692	FTC_trim_contig_1925_mapping	2018	45	4.0114		692	DD_trim_contig_6802_mapping	2168	51	4.53183		692	WD_trim_contig_9144_mapping	1698	72	8.00177
	693	SFP_trim_contig_10620_mapping	984	14	2.43089		693	FTC_trim_contig_1868_mapping	2017	48	4.43381		693	DD_trim_contig_1540_mapping	2167	72	6.41532		693	WD_trim_contig_3050_mapping	1697	36	3.76783
	694	SFP_trim_contig_10621_mapping	1762	40	3.57889		694	FTC_trim_contig_7329_mapping	2017	48	4.42241		694	DD_trim_contig_5059_mapping	2163	75	5.95284		694	WD_trim_contig_4869_mapping	1697	43	4.736
	695	SFP_trim_contig_10622_mapping	263	7	3.3308		695	FTC_trim_contig_10601_mapping	2017	47	4.04908		695	DD_trim_contig_856_mapping	2161	48	4.18464		695	WD_trim_contig_2373_mapping	1697	31	3.24396
	696	SFP_trim_contig_10623_mapping	753	13	2.95485		696	FTC_trim_contig_411_mapping	2016	40	3.62252		696	DD_trim_contig_6161_mapping	2160	73	6.75417		696	WD_trim_contig_12175_mapping	1696	46	4.23113
	697	SFP_trim_contig_10624_mapping	468	18	5.42949		697	FTC_trim_contig_6563_mapping	2016	49	4.21677		697	DD_trim_contig_5035_mapping	2159	72	6.34924		697	WD_trim_contig_1877_mapping	1696	63	6.96993
	698	SFP_trim_contig_10625_mapping	1427	34	3.77365		698	FTC_trim_contig_9780_mapping	2016	48	4.25893		698	DD_trim_contig_3442_mapping	2156	59	5.58673		698	WD_trim_contig_11729_mapping	1688	55	5.47986
	699	SFP_trim_contig_10626_mapping	616	15	3.25812		699	FTC_trim_contig_1894_mapping	2015	38	3.3732		699	DD_trim_contig_2960_mapping	2154	45	4.14624		699	WD_trim_contig_9157_mapping	1688	27	2.8904
	700	SFP_trim_contig_10627_mapping	1240	22	3.11371		700	FTC_trim_contig_5835_mapping	2015	46	4.07196		700	DD_trim_contig_4956_mapping	2154	68	5.75487		700	WD_trim_contig_20253_mapping	1687	51	4.87315
	701	SFP_trim_contig_10628_mapping	579	14	3.66149		701	FTC_trim_contig_3844_mapping	2013	52	4.54446		701	DD_trim_contig_5187_mapping	2153	63	5.647		701	WD_trim_contig_279_mapping	1686	71	7.19395
	702	SFP_trim_contig_10629_mapping	430	4	1.59767		702	FTC_trim_contig_1241_mapping	2012	488	42.8877		702	DD_trim_contig_7460_mapping	2153	55	5.12123		702	WD_trim_contig_11378_mapping	1683	26	2.5615
	703	SFP_trim_contig_1063_mapping	1171	29	4.3877		703	FTC_trim_contig_2964_mapping	2012	49	4.3832		703	DD_trim_contig_558_mapping	2152	114	10.3504		703	WD_trim_contig_5297_mapping	1682	63	6.64685
	704	SFP_trim_contig_10630_mapping	2778	58	3.4928		704	FTC_trim_contig_10182_mapping	2011	56	4.88911		704	DD_trim_contig_4972_mapping	2150	81	7.13209		704	WD_trim_contig_1997_mapping	1681	51	5.77275
	705	SFP_trim_contig_10631_mapping	1533	39	4.11807		705	FTC_trim_contig_2353_mapping	2010	94	6.99453		705	DD_trim_contig_13713_mapping	2148	80	6.89339		705	WD_trim_contig_2627_mapping	1681	47	4.93337
	706	SFP_trim_contig_10632_mapping	570	6	1.98421		706	FTC_trim_contig_1800_mapping	2010	39	3.53184		706	DD_trim_contig_3960_mapping	2147	67	5.78854		706	WD_trim_contig_263_mapping	1680	40	4.53869
	707	SFP_trim_contig_10633_mapping	358	10	4.58101		707	FTC_trim_contig_2773_mapping	2009	37	3.32106		707	DD_trim_contig_9065_mapping	2147	82	7.32883		707	WD_trim_contig_13887_mapping	1680	51	5.45536
	708	SFP_trim_contig_10634_mapping	385	8	3.25974		708	FTC_trim_contig_6731_mapping	2008	42	3.79133		708	DD_trim_contig_16006_mapping	2147	78	6.97578		708	WD_trim_contig_2094_mapping	1678	59	5.85697
	709	SFP_trim_contig_10635_mapping	487	15	5.63655		709	FTC_trim_contig_3028_mapping	2007	36	3.1141		709	DD_trim_contig_7712_mapping	2146	62	5.59366		709	WD_trim_contig_11654_mapping	1677	55	5.29815
	710	SFP_trim_contig_10636_mapping	500	12	3.842		710	FTC_trim_contig_3612_mapping	2007	39	3.3438		710	DD_trim_contig_1661_mapping	2143	98	8.09099		710	WD_trim_contig_5404_mapping	1676	26	2.74224
	711	SFP_trim_contig_10637_mapping	414	11	4.41304		711	FTC_trim_contig_9176_mapping	2006	53	4.40977		711	DD_trim_contig_3669_mapping	2143	61	5.5063		711	WD_trim_contig_3264_mapping	1675	38	4.24776
	712	SFP_trim_contig_10638_mapping	1433	34	4.194		712	FTC_trim_contig_9814_mapping	2006	47	4.25972		712	DD_trim_contig_9825_mapping	2142	76	6.87208		712	WD_trim_contig_11015_mapping	1675	42	4.35045
	713	SFP_trim_contig_10639_mapping	320	11	5.9		713	FTC_trim_contig_1143_mapping	2004	64	5.6003		713	DD_trim_contig_1065_mapping	2140	78	6.85		713	WD_trim_contig_18579_mapping	1675	44	4.8197
	714	SFP_trim_contig_1064_mapping	654	24	6.44343		714	FTC_trim_contig_5038_mapping	2004	53	4.68862		714	DD_trim_contig_3600_mapping	2140	54	5.04112		714	WD_trim_contig_6743_mapping	1674	47	4.76225
	715	SFP_trim_contig_10640_mapping	2591	64	4.34504		715	FTC_trim_contig_6689_mapping	2004	49	4.22056		715	DD_trim_contig_3198_mapping	2140	61	5.28832		715	WD_trim_contig_17162_mapping	1673	32	3.48655
	716	SFP_trim_contig_10641_mapping	410	7	2.6561		716	FTC_trim_contig_7359_mapping	2004	49	3.90619		716	DD_trim_contig_4401_mapping	2134	68	6.35708		716	WD_trim_contig_12106_mapping	1672	44	4.08672
	717	SFP_trim_contig_10642_mapping	445	8	3.04944		717	FTC_trim_contig_5992_mapping	2003	69	6.25861		717	DD_trim_contig_4325_mapping	2132	63	5.44137		717	WD_trim_contig_5726_mapping	1669	45	4.70461
	718	SFP_trim_contig_10643_mapping	1249	55	7.21057		718	FTC_trim_contig_2734_mapping	2002	49	4.31568		718	DD_trim_contig_7775_mapping	2130	66	5.73897		718	WD_trim_contig_752_mapping	1667	51	5.35873
	719	SFP_trim_contig_10644_mapping	418	6	2.40909		719	FTC_trim_contig_1235_mapping	2000	58	5.197		719	DD_trim_contig_731_mapping	2127	58	5.05595		719	WD_trim_contig_12460_mapping	1666	54	5.83313
	720	SFP_trim_contig_10645_mapping	433	7	2.63279		720	FTC_trim_contig_2619_mapping	1999	52	4.70285		720	DD_trim_contig_2215_mapping	2127	49	4.32346		720	WD_trim_contig_10307_mapping	1665	38	4.23664
	721	SFP_trim_contig_10646_mapping	649	10	2.76425		721	FTC_trim_contig_2113_mapping	1997	49	4.62444		721	DD_trim_contig_6171_mapping	2125	65	5.90729		721	WD_trim_contig_10899_mapping	1665	35	3.2955
	722	SFP_trim_contig_10647_mapping	863	24	4.89571		722	FTC_trim_contig_3565_mapping	1997	41	3.44016		722	DD_trim_contig_7877_mapping	2125	64	5.85835		722	WD_trim_contig_2557_mapping	1663	57	5.57306
	723	SFP_trim_contig_10648_mapping	716	26	6.49441		723	FTC_trim_contig_3652_mapping	1997	58	5.18728		723	DD_trim_contig_13027_mapping	2125	86	7.17176		723	WD_trim_contig_1182_mapping	1662	39	4.25632
	724	SFP_trim_contig_10649_mapping	835	30	5.22395		724	FTC_trim_contig_4519_mapping	1997	57	4.95994		724	DD_trim_contig_509_mapping	2125	57	4.91859		724	WD_trim_contig_2398_mapping	1661	57	5.86213
	725	SFP_trim_contig_1065_mapping	2395	54	3.72109		725	FTC_trim_contig_7595_mapping	1997	31	2.84026		725	DD_trim_contig_6759_mapping	2122	54	4.72809		725	WD_trim_contig_1559_mapping	1660	47	4.91747
	726	SFP_trim_contig_10650_mapping	2250	42	3.28178		726	FTC_trim_contig_7552_mapping	1995	48	4.09574		726	DD_trim_contig_7717_mapping	2120	47	3.66745		726	WD_trim_contig_5019_mapping	1658	67	6.75513
	727	SFP_trim_contig_10651_mapping	328	8	4.28049		727	FTC_trim_contig_3072_mapping	1994	62	5.55517		727	DD_trim_contig_6955_mapping	2118	38	3.50708		727	WD_trim_contig_2320_mapping	1657	63	6.14363
	728	SFP_trim_contig_10652_mapping	553	20	5.23689		728	FTC_trim_contig_4945_mapping	1993	43	3.95083		728	DD_trim_contig_2039_mapping	2117	64	4.95182		728	WD_trim_contig_635_mapping	1657	47	4.87689
	729	SFP_trim_contig_10653_mapping	1317	27	3.51481		729	FTC_trim_contig_10417_mapping	1993	48	4.285		729	DD_trim_contig_2790_mapping	2116	85	7.67344		729	WD_trim_contig_14230_mapping	1656	42	4.75121
	730	SFP_trim_contig_10654_mapping	298	9	4.91275		730	FTC_trim_contig_1665_mapping	1991	56	5.18483		730	DD_trim_contig_4115_mapping	2114	73	6.71902		730	WD_trim_contig_1426_mapping	1655	43	4.72387
	731	SFP_trim_contig_10655_mapping	376	7	3.57713		731	FTC_trim_contig_2988_mapping	1991	43	3.8217		731	DD_trim_contig_5801_mapping	2114	65	6.0965		731	WD_trim_contig_6762_mapping	1655	56	6.19033
	732	SFP_trim_contig_10656_mapping	431	11	4.30394		732	FTC_trim_contig_4200_mapping	1991	46	4.25716		732	DD_trim_contig_404_mapping	2113	63	5.56555		732	WD_trim_contig_25_mapping	1654	47	5.12938
	733	SFP_trim_contig_10657_mapping	562	15	4.30071		733	FTC_trim_contig_2932_mapping	1990	37	3.27337		733	DD_trim_contig_3228_mapping	2110	55	4.84834		733	WD_trim_contig_16828_mapping	1654	38	4.41173
	734	SFP_trim_contig_10658_mapping	640	18	4.98281		734	FTC_trim_contig_10997_mapping	1990	44	3.75628		734	DD_trim_contig_8583_mapping	2109	78	7.29018		734	WD_trim_contig_644_mapping	1654	62	6.3555
	735	SFP_trim_contig_10659_mapping	1146	28	4.00087		735	FTC_trim_contig_1978_mapping	1989	47	4.25691		735	DD_trim_contig_4116_mapping	2107	66	5.82677		735	WD_trim_contig_4175_mapping	1653	42	4.50091
	736	SFP_trim_contig_1066_mapping	239	6	3.83264		736	FTC_trim_contig_7933_mapping	1989	52	4.70136		736	DD_trim_contig_2995_mapping	2106	36	3.31054		736	WD_trim_contig_11767_mapping	1653	48	5.02843
	737	SFP_trim_contig_10660_mapping	333	9	5.02102		737	FTC_trim_contig_1395_mapping	1986	46	4.35297		737	DD_trim_contig_7772_mapping	2106	33	3.13438		737	WD_trim_contig_5707_mapping	1652	40	4.33777
	738	SFP_trim_contig_10661_mapping	546	14	4.73626		738	FTC_trim_contig_505_mapping	1984	40	3.73639		738	DD_trim_contig_1458_mapping	2106	34	3.15812		738	WD_trim_contig_13466_mapping	1652	45	4.50363
	739	SFP_trim_contig_10662_mapping	768	12	2.67578		739	FTC_trim_contig_3674_mapping	1984	64	5.41079		739	DD_trim_contig_2357_mapping	2105	91	8.18907		739	WD_trim_contig_257_mapping	1651	51	5.19867
	740	SFP_trim_contig_10663_mapping	1320	31	4.33409		740	FTC_trim_contig_11080_mapping	1984	48	4.1497		740	DD_trim_contig_5533_mapping	2104	51	4.56939		740	WD_trim_contig_608_mapping	1651	40	4.48637
	741	SFP_trim_contig_10664_mapping	1248	23	3.36298		741	FTC_trim_contig_10955_mapping	1983	51	4.68684		741	DD_trim_contig_12133_mapping	2104	44	3.94629		741	WD_trim_contig_10573_mapping	1651	37	4.25136
	742	SFP_trim_contig_10665_mapping	434	6	2.58986		742	FTC_trim_contig_8969_mapping	1982	54	4.93643		742	DD_trim_contig_3546_mapping	2103	40	3.53875		742	WD_trim_contig_14305_mapping	1650	51	5.14848
	743	SFP_trim_contig_10666_mapping	446	12	4.89462		743	FTC_trim_contig_2877_mapping	1981	45	4.08178		743	DD_trim_contig_2233_mapping	2098	68	6.13441		743	WD_trim_contig_7048_mapping	1649	41	4.51607
	744	SFP_trim_contig_10667_mapping	397	16	7.15617		744	FTC_trim_contig_8721_mapping	1981	41	3.71429		744	DD_trim_contig_3386_mapping	2096	52	4.86927		744	WD_trim_contig_12347_mapping	1649	29	3.06974
	745	SFP_trim_contig_10668_mapping	443	9	3.74266		745	FTC_trim_contig_1384_mapping	1980	33	2.91364		745	DD_trim_contig_11611_mapping	2096	63	5.7166		745	WD_trim_contig_7788_mapping	1648	33	3.5801
	746	SFP_trim_contig_10669_mapping	1078	19	3.07143		746	FTC_trim_contig_2798_mapping	1979	49	4.47549		746	DD_trim_contig_17279_mapping	2096	73	6.55487		746	WD_trim_contig_1777_mapping	1646	45	4.67436
	747	SFP_trim_contig_1067_mapping	447	9	3.59732		747	FTC_trim_contig_2364_mapping	1978	51	4.32406		747	DD_trim_contig_8888_mapping	2095	66	6.13126		747	WD_trim_contig_5853_mapping	1646	29	3.29405
	748	SFP_trim_contig_10670_mapping	321	9	5.01558		748	FTC_trim_contig_1845_mapping	1976	61	5.57844		748	DD_trim_contig_2512_mapping	2094	75	6.7106		748	WD_trim_contig_7555_mapping	1646	41	4.46537
	749	SFP_trim_contig_10671_mapping	377	10	3.77454		749	FTC_trim_contig_2057_mapping	1975	58	5.08861		749	DD_trim_contig_4934_mapping	2094	71	6.63419		749	WD_trim_contig_12135_mapping	1646	62	6.44593
	750	SFP_trim_contig_10672_mapping	650	18	5.09846		750	FTC_trim_contig_9726_mapping	1975	52	4.66329		750	DD_trim_contig_261_mapping	2093	75	6.83086		750	WD_trim_contig_877_mapping	1646	38	4.28858
	751	SFP_trim_contig_10673_mapping	216	15	13.8981		751	FTC_trim_contig_4062_mapping	1974	57	4.8617		751	DD_trim_contig_4756_mapping	2092	52	4.64866		751	WD_trim_contig_8100_mapping	1645	27	3.14286
	752	SFP_trim_contig_10674_mapping	436	5	2.16514		752	FTC_trim_contig_3676_mapping	1973	49	4.59909		752	DD_trim_contig_3871_mapping	2089	73	6.55529		752	WD_trim_contig_9522_mapping	1645	75	8.43343
	753	SFP_trim_contig_10675_mapping	352	5	2.62216		753	FTC_trim_contig_7213_mapping	1973	52	4.56766		753	DD_trim_contig_4902_mapping	2089	56	5.337		753	WD_trim_contig_3470_mapping	1644	47	5.0663
	754	SFP_trim_contig_10676_mapping	943	16	2.99894		754	FTC_trim_contig_499_mapping	1971	56	4.9102		754	DD_trim_contig_472_mapping	2088	70	6.50958		754	WD_trim_contig_22197_mapping	1642	32	3.30572
	755	SFP_trim_contig_10677_mapping	596	25	7.38087		755	FTC_trim_contig_1342_mapping	1971	53	4.39371		755	DD_trim_contig_7486_mapping	2086	59	5.28619		755	WD_trim_contig_4959_mapping	1641	50	5.68617
	756	SFP_trim_contig_10678_mapping	416	8	3.50721		756	FTC_trim_contig_2926_mapping	1971	41	3.55758		756	DD_trim_contig_4308_mapping	2085	48	4.28489		756	WD_trim_contig_330_mapping	1641	39	4.15722
	757	SFP_trim_contig_10679_mapping	341	10	4.56598		757	FTC_trim_contig_4125_mapping	1970	44	3.93706		757	DD_trim_contig_12538_mapping	2085	57	5.32182		757	WD_trim_contig_4217_mapping	1640	54	6.02622
	758	SFP_trim_contig_1068_mapping	909	17	3.28273		758	FTC_trim_contig_4930_mapping	1970	52	4.7203		758	DD_trim_contig_3144_mapping	2083	61	5.32885		758	WD_trim_contig_6857_mapping	1639	73	7.99695
	759	SFP_trim_contig_10680_mapping	711	10	2.26864		759	FTC_trim_contig_803_mapping	1969	42	3.81666		759	DD_trim_contig_7919_mapping	2079	48	4.38384		759	WD_trim_contig_633_mapping	1638	51	5.05433
	760	SFP_trim_contig_10681_mapping	385	6	2.88312		760	FTC_trim_contig_1057_mapping	1968	50	4.39177		760	DD_trim_contig_906_mapping	2078	60	5.3205		760	WD_trim_contig_5292_mapping	1638	61	5.9011
	761	SFP_trim_contig_10682_mapping	556	12	3.53957		761	FTC_trim_contig_5343_mapping	1968	44	3.82012		761	DD_trim_contig_10148_mapping	2077	67	6.35388		761	WD_trim_contig_17529_mapping	1638	28	3.1337
	762	SFP_trim_contig_10683_mapping	339	6	2.62537		762	FTC_trim_contig_5810_mapping	1968	42	3.94309		762	DD_trim_contig_2075_mapping	2075	111	9.67711		762	WD_trim_contig_4990_mapping	1637	41	4.33842
	763	SFP_trim_contig_10684_mapping	1146	28	3.29232		763	FTC_trim_contig_1816_mapping	1967	52	4.70208		763	DD_trim_contig_10407_mapping	2075	55	5.15518		763	WD_trim_contig_9321_mapping	1637	60	5.6066
	764	SFP_trim_contig_10685_mapping	444	14	5.56982		764	FTC_trim_contig_4434_mapping	1967	44	3.97255		764	DD_trim_contig_6770_mapping	2073	57	5.3753		764	WD_trim_contig_17143_mapping	1637	34	3.78986
	765	SFP_trim_contig_10686_mapping	388	7	3.21392		765	FTC_trim_contig_10084_mapping	1967	73	6.78546		765	DD_trim_contig_4710_mapping	2073	81	7.57694		765	WD_trim_contig_1515_mapping	1636	33	3.71149
	766	SFP_trim_contig_10687_mapping	364	6	2.99451		766	FTC_trim_contig_8754_mapping	1966	57	5.39776		766	DD_trim_contig_304_mapping	2071	141	12.9493		766	WD_trim_contig_3014_mapping	1636	39	4.20721
	767	SFP_trim_contig_10688_mapping	1540	36	4.08896		767	FTC_trim_contig_3007_mapping	1964	58	5.14308		767	DD_trim_contig_10652_mapping	2071	62	5.90681		767	WD_trim_contig_9706_mapping	1636	26	2.97372
	768	SFP_trim_contig_10689_mapping	992	30	5.14113		768	FTC_trim_contig_1181_mapping	1962	97	8.28899		768	DD_trim_contig_5870_mapping	2071	61	5.57026		768	WD_trim_contig_13688_mapping	1636	69	7.24144
	769	SFP_trim_contig_1069_mapping	342	8	3.21053		769	FTC_trim_contig_1314_mapping	1962	47	4.3792		769	DD_trim_contig_733_mapping	2069	59	5.57467		769	WD_trim_contig_2779_mapping	1635	35	3.79144
	770	SFP_trim_contig_10690_mapping	583	11	3.45111		770	FTC_trim_contig_3627_mapping	1962	39	3.70795		770	DD_trim_contig_15534_mapping	2069	29	2.90092		770	WD_trim_contig_5601_mapping	1633	56	6.16534
	771	SFP_trim_contig_10691_mapping	785	18	4.19618		771	FTC_trim_contig_795_mapping	1961	46	4.30801		771	DD_trim_contig_2608_mapping	2065	72	6.76368		771	WD_trim_contig_6831_mapping	1633	38	4.02939
	772	SFP_trim_contig_10692_mapping	235	4	2.97447		772	FTC_trim_contig_2978_mapping	1961	65	5.8307		772	DD_trim_contig_20370_mapping	2065	44	4.04019		772	WD_trim_contig_3462_mapping	1631	54	5.87002
	773	SFP_trim_contig_10693_mapping	695	18	4.60863		773	FTC_trim_contig_1330_mapping	1960	27	2.42092		773	DD_trim_contig_2522_mapping	2063	47	4.16335		773	WD_trim_contig_5106_mapping	1630	46	4.94785
	774	SFP_trim_contig_10694_mapping	833	16	3.31092		774	FTC_trim_contig_3445_mapping	1960	44	4.01122		774	DD_trim_contig_9948_mapping	2063	50	4.7174		774	WD_trim_contig_4370_mapping	1628	43	4.66646
	775	SFP_trim_contig_10695_mapping	611	10	3.04746		775	FTC_trim_contig_1527_mapping	1957	42	3.70567		775	DD_trim_contig_101_mapping	2062	71	6.72842		775	WD_trim_contig_5874_mapping	1628	46	4.75737
	776	SFP_trim_contig_10696_mapping	1253	38	5.332		776	FTC_trim_contig_2589_mapping	1956	42	3.95808		776	DD_trim_contig_1373_mapping	2061	53	5.15332		776	WD_trim_contig_508_mapping	1626	63	6.10701
	777	SFP_trim_contig_10697_mapping	450	7	2.39333		777	FTC_trim_contig_5245_mapping	1954	50	4.47851		777	DD_trim_contig_4093_mapping	2060	57	4.90485		777	WD_trim_contig_8543_mapping	1626	46	5.09225
	778	SFP_trim_contig_10698_mapping	534	17	4.83146		778	FTC_trim_contig_9584_mapping	1954	52	4.49539		778	DD_trim_contig_15276_mapping	2060	62	6.03835		778	WD_trim_contig_8991_mapping	1626	41	4.56396
	779	SFP_trim_contig_10699_mapping	428	7	2.92991		779	FTC_trim_contig_3561_mapping	1953	36	3.35177		779	DD_trim_contig_15096_mapping	2059	51	4.73774		779	WD_trim_contig_582_mapping	1625	48	5.13169
	780	SFP_trim_contig_107_mapping	1012	33	5.43182		780	FTC_trim_contig_923_mapping	1952	58	5.24385		780	DD_trim_contig_2905_mapping	2058	48	4.45773		780	WD_trim_contig_5364_mapping	1625	53	5.20862
	781	SFP_trim_contig_1070_mapping	463	8	2.66091		781	FTC_trim_contig_6085_mapping	1952	52	4.94467		781	DD_trim_contig_6020_mapping	2057	80	7.55177		781	WD_trim_contig_23766_mapping	1625	28	3.35138
	782	SFP_trim_contig_10700_mapping	782	24	5.7289		782	FTC_trim_contig_4690_mapping	1950	40	3.68308		782	DD_trim_contig_4555_mapping	2057	57	5.22946		782	WD_trim_contig_6283_mapping	1624	42	4.30419
	783	SFP_trim_contig_10701_mapping	1023	31	5.54545		783	FTC_trim_contig_5147_mapping	1950	37	3.42974		783	DD_trim_contig_3898_mapping	2053	62	5.80614		783	WD_trim_contig_4165_mapping	1622	43	4.8619
	784	SFP_trim_contig_10702_mapping	736	32	7.40761		784	FTC_trim_contig_6143_mapping	1950	49	4.47846		784	DD_trim_contig_4607_mapping	2051	64	5.94734		784	WD_trim_contig_15662_mapping	1621	39	4.51265
	785	SFP_trim_contig_10703_mapping	1340	30	3.85672		785	FTC_trim_contig_1301_mapping	1947	50	4.47817		785	DD_trim_contig_5702_mapping	2051	38	3.19893		785	WD_trim_contig_3878_mapping	1619	43	4.31933
	786	SFP_trim_contig_10704_mapping	1172	50	7.3942		786	FTC_trim_contig_6226_mapping	1947	49	4.40062		786	DD_trim_contig_3478_mapping	2050	46	4.4278		786	WD_trim_contig_1343_mapping	1618	37	4.06922
	787	SFP_trim_contig_10705_mapping	801	17	3.86891		787	FTC_trim_contig_3619_mapping	1946	54	4.95427		787	DD_trim_contig_3778_mapping	2050	59	5.66537		787	WD_trim_contig_369_mapping	1618	48	5.16934
	788	SFP_trim_contig_10706_mapping	1027	22	3.71373		788	FTC_trim_contig_3140_mapping	1945	55	4.90231		788	DD_trim_contig_14489_mapping	2050	43	3.81756		788	WD_trim_contig_18894_mapping	1618	37	4.30408
	789	SFP_trim_contig_10707_mapping	850	26	5.38471		789	FTC_trim_contig_5907_mapping	1945	54	4.71825		789	DD_trim_contig_3729_mapping	2046	46	4.4697		789	WD_trim_contig_5332_mapping	1614	29	3.48823
	790	SFP_trim_contig_10708_mapping	761	24	5.64915		790	FTC_trim_contig_12384_mapping	1945	38	3.53985		790	DD_trim_contig_5415_mapping	2045	53	5.23374		790	WD_trim_contig_9862_mapping	1614	66	6.07559
	791	SFP_trim_contig_10709_mapping	545	14	3.98349		791	FTC_trim_contig_5945_mapping	1944	42	3.99486		791	DD_trim_contig_8752_mapping	2045	79	6.98142		791	WD_trim_contig_10278_mapping	1613	52	5.90081
	792	SFP_trim_contig_1071_mapping	714	24	5.57703		792	FTC_trim_contig_310_mapping	1943	55	4.98713		792	DD_trim_contig_9336_mapping	2044	53	4.87867		792	WD_trim_contig_3626_mapping	1612	36	4.06079
	793	SFP_trim_contig_10710_mapping	299	9	3.09699		793	FTC_trim_contig_1625_mapping	1943	47	4.16161		793	DD_trim_contig_10441_mapping	2042	50	4.89814		793	WD_trim_contig_9623_mapping	1612	82	8.55087
	794	SFP_trim_contig_10711_mapping	968	31	5.59194		794	FTC_trim_contig_5533_mapping	1943	46	4.24447		794	DD_trim_contig_2630_mapping	2040	45	4.34069		794	WD_trim_contig_3728_mapping	1611	56	5.86778
	795	SFP_trim_contig_10712_mapping	716	19	4.14385		795	FTC_trim_contig_1131_mapping	1942	68	6.18023		795	DD_trim_contig_3021_mapping	2039	39	3.73271		795	WD_trim_contig_2901_mapping	1610	66	7.4764
	796	SFP_trim_contig_10713_mapping	318	5	2.50943		796	FTC_trim_contig_8698_mapping	1941	46	4.21844		796	DD_trim_contig_6957_mapping	2038	61	5.83808		796	WD_trim_contig_3205_mapping	1610	42	4.19752
	797	SFP_trim_contig_10714_mapping	865	18	3.78844		797	FTC_trim_contig_4299_mapping	1940	52	4.69536		797	DD_trim_contig_19506_mapping	2038	34	3.09372		797	WD_trim_contig_3287_mapping	1610	48	5.31739
	798	SFP_trim_contig_10715_mapping	380	7	3.26579		798	FTC_trim_contig_10699_mapping	1940	33	2.99227		798	DD_trim_contig_15946_mapping	2036	61	5.75196		798	WD_trim_contig_3445_mapping	1610	39	4.31056
	799	SFP_trim_contig_10716_mapping	354	8	4.08475		799	FTC_trim_contig_3352_mapping	1939	57	5.45487		799	DD_trim_contig_16340_mapping	2036	35	3.26277		799	WD_trim_contig_7135_mapping	1609	60	6.53263
	800	SFP_trim_contig_10717_mapping	776	22	4.65593		800	FTC_trim_contig_9452_mapping	1939	46	4.19495		800	DD_trim_contig_3006_mapping	2035	71	6.59312		800	WD_trim_contig_9126_mapping	1608	28	2.80784
	801	SFP_trim_contig_10718_mapping	535	7	2.18131		801	FTC_trim_contig_6511_mapping	1938	45	4.10939		801	DD_trim_contig_14890_mapping	2035	63	5.86486		801	WD_trim_contig_1643_mapping	1607	31	3.00747
	802	SFP_trim_contig_10719_mapping	503	10	3.5507		802	FTC_trim_contig_213_mapping	1937	38	3.43573		802	DD_trim_contig_1700_mapping	2034	97	9.0354		802	WD_trim_contig_1352_mapping	1606	50	5.88605
	803	SFP_trim_contig_1072_mapping	303	8	4.42244		803	FTC_trim_contig_9770_mapping	1937	44	3.9587		803	DD_trim_contig_47_mapping	2032	65	6.2313		803	WD_trim_contig_19395_mapping	1606	24	2.65255
	804	SFP_trim_contig_10720_mapping	1323	35	4.78307		804	FTC_trim_contig_10767_mapping	1937	40	3.80485		804	DD_trim_contig_2487_mapping	2032	52	5.14911		804	WD_trim_contig_4394_mapping	1604	48	5.29302
	805	SFP_trim_contig_10721_mapping	593	21	5.36931		805	FTC_trim_contig_4495_mapping	1936	35	3.20455		805	DD_trim_contig_2338_mapping	2031	77	7.02166		805	WD_trim_contig_12025_mapping	1604	60	6.68766
	806	SFP_trim_contig_10722_mapping	831	19	4.18532		806	FTC_trim_contig_5858_mapping	1935	31	2.87804		806	DD_trim_contig_4408_mapping	2031	67	5.45889		806	WD_trim_contig_1403_mapping	1602	71	7.8764
	807	SFP_trim_contig_10723_mapping	295	4	2.59322		807	FTC_trim_contig_6978_mapping	1935	29	2.7292		807	DD_trim_contig_10207_mapping	2031	42	4.15362		807	WD_trim_contig_1469_mapping	1602	66	6.73283
	808	SFP_trim_contig_10724_mapping	692	15	3.53757		808	FTC_trim_contig_1964_mapping	1933	42	3.96637		808	DD_trim_contig_5744_mapping	2028	61	5.73817		808	WD_trim_contig_6972_mapping	1602	31	3.48939
	809	SFP_trim_contig_10725_mapping	764	15	3.22775		809	FTC_trim_contig_3455_mapping	1933	60	5.47181		809	DD_trim_contig_4516_mapping	2027	77	7.29304		809	WD_trim_contig_5710_mapping	1601	48	5.23485
	810	SFP_trim_contig_10726_mapping	427	12	5.11475		810	FTC_trim_contig_1886_mapping	1932	47	4.48758		810	DD_trim_contig_7300_mapping	2027	36	3.38579		810	WD_trim_contig_6000_mapping	1600	34	3.6625
	811	SFP_trim_contig_10727_mapping	489	16	5.81595		811	FTC_trim_contig_3939_mapping	1931	37	3.26256		811	DD_trim_contig_2818_mapping	2025	89	8.48691		811	WD_trim_contig_14016_mapping	1600	38	4.11125
	812	SFP_trim_contig_10728_mapping	1042	26	4.55374		812	FTC_trim_contig_11808_mapping	1931	53	4.77939		812	DD_trim_contig_3232_mapping	2024	80	7.52668		812	WD_trim_contig_15803_mapping	1600	32	3.615
	813	SFP_trim_contig_10729_mapping	464	7	2.70259		813	FTC_trim_contig_1973_mapping	1930	40	3.59016		813	DD_trim_contig_4248_mapping	2023	63	6.23381		813	WD_trim_contig_1736_mapping	1599	36	3.72108
	814	SFP_trim_contig_1073_mapping	834	25	4.88129		814	FTC_trim_contig_5133_mapping	1929	36	3.33489		814	DD_trim_contig_5425_mapping	2022	51	4.41147		814	WD_trim_contig_14560_mapping	1599	48	4.72608
	815	SFP_trim_contig_10730_mapping	412	8	3.37136		815	FTC_trim_contig_12151_mapping	1929	33	3.11146		815	DD_trim_contig_1789_mapping	2022	59	5.39021		815	WD_trim_contig_1889_mapping	1598	33	3.77409
	816	SFP_trim_contig_10731_mapping	503	10	3.22465		816	FTC_trim_contig_789_mapping	1928	44	4.2334		816	DD_trim_contig_4267_mapping	2015	71	6.97965		816	WD_trim_contig_6750_mapping	1598	33	3.54193
	817	SFP_trim_contig_10732_mapping	327	9	5.10398		817	FTC_trim_contig_1983_mapping	1928	71	6.25467		817	DD_trim_contig_6985_mapping	2014	57	5.22294		817	WD_trim_contig_8254_mapping	1598	54	5.84418
	818	SFP_trim_contig_10733_mapping	1402	35	4.31883		818	FTC_trim_contig_1784_mapping	1928	50	4.48807		818	DD_trim_contig_305_mapping	2014	74	6.25124		818	WD_trim_contig_8402_mapping	1598	66	7.17084
	819	SFP_trim_contig_10734_mapping	655	11	3.07634		819	FTC_trim_contig_5116_mapping	1927	44	4.20913		819	DD_trim_contig_6949_mapping	2013	44	4.04123		819	WD_trim_contig_82_mapping	1597	48	5.50845
	820	SFP_trim_contig_10735_mapping	1689	28	2.86382		820	FTC_trim_contig_5949_mapping	1926	34	3.2134		820	DD_trim_contig_520_mapping	2011	58	5.79065		820	WD_trim_contig_11598_mapping	1597	34	3.65936
	821	SFP_trim_contig_10736_mapping	1274	40	4.90895		821	FTC_trim_contig_8683_mapping	1926	40	3.33593		821	DD_trim_contig_1310_mapping	2011	54	4.93834		821	WD_trim_contig_17546_mapping	1597	27	3.08641
	822	SFP_trim_contig_10737_mapping	422	6	1.87915		822	FTC_trim_contig_2139_mapping	1925	39	3.72364		822	DD_trim_contig_12259_mapping	2011	61	5.51765		822	WD_trim_contig_3767_mapping	1596	34	3.74812
	823	SFP_trim_contig_10738_mapping	633	11	3.16114		823	FTC_trim_contig_5292_mapping	1925	40	3.71377		823	DD_trim_contig_3002_mapping	2010	80	7.79502		823	WD_trim_contig_8874_mapping	1596	31	3.28321
	824	SFP_trim_contig_10739_mapping	1039	26	4.18768		824	FTC_trim_contig_8024_mapping	1925	47	4.21558		824	DD_trim_contig_5551_mapping	2007	56	5.37967		824	WD_trim_contig_8926_mapping	1596	37	4.04449
	825	SFP_trim_contig_1074_mapping	2197	48	3.81156		825	FTC_trim_contig_14832_mapping	1925	43	3.92		825	DD_trim_contig_7443_mapping	2007	67	5.86099		825	WD_trim_contig_9159_mapping	1596	34	4.11529
	826	SFP_trim_contig_10740_mapping	590	18	4.82034		826	FTC_trim_contig_1944_mapping	1924	34	3.2053		826	DD_trim_contig_13417_mapping	2004	65	6.00998		826	WD_trim_contig_6638_mapping	1594	49	5.39398
	827	SFP_trim_contig_10741_mapping	261	4	2.58621		827	FTC_trim_contig_2896_mapping	1924	45	4.12942		827	DD_trim_contig_180_mapping	2002	54	5.28521		827	WD_trim_contig_14926_mapping	1594	48	4.76913
	828	SFP_trim_contig_10742_mapping	959	28	5.11157		828	FTC_trim_contig_2233_mapping	1919	54	4.90412		828	DD_trim_contig_15411_mapping	2001	38	3.5972		828	WD_trim_contig_11797_mapping	1592	39	4.54271
	829	SFP_trim_contig_10743_mapping	1829	40	3.64188		829	FTC_trim_contig_174_mapping	1918	56	4.9317		829	DD_trim_contig_22146_mapping	2000	36	3.49		829	WD_trim_contig_1538_mapping	1590	48	4.95535
	830	SFP_trim_contig_10744_mapping	591	12	3.41963		830	FTC_trim_contig_7982_mapping	1917	53	5.01617		830	DD_trim_contig_6934_mapping	1997	65	6.16775		830	WD_trim_contig_3532_mapping	1590	52	5.75597
	831	SFP_trim_contig_10745_mapping	663	16	3.5822		831	FTC_trim_contig_5427_mapping	1916	44	3.86378		831	DD_trim_contig_8097_mapping	1997	76	7.47421		831	WD_trim_contig_8594_mapping	1590	39	4.09434
	832	SFP_trim_contig_10746_mapping	607	18	5.14003		832	FTC_trim_contig_5506_mapping	1915	66	6.18016		832	DD_trim_contig_2769_mapping	1996	64	6.251		832	WD_trim_contig_1941_mapping	1588	44	4.72481
	833	SFP_trim_contig_10747_mapping	1921	38	3.45653		833	FTC_trim_contig_7974_mapping	1915	37	3.31123		833	DD_trim_contig_860_mapping	1993	52	4.93828		833	WD_trim_contig_9785_mapping	1588	43	5.20592
	834	SFP_trim_contig_10748_mapping	608	8	2.39638		834	FTC_trim_contig_749_mapping	1913	56	5.18975		834	DD_trim_contig_3220_mapping	1993	52	4.93477		834	WD_trim_contig_5150_mapping	1587	55	5.95085
	835	SFP_trim_contig_10749_mapping	604	10	2.77152		835	FTC_trim_contig_4319_mapping	1913	51	4.92943		835	DD_trim_contig_12103_mapping	1993	61	5.93427		835	WD_trim_contig_16371_mapping	1587	42	4.93258
	836	SFP_trim_contig_1075_mapping	1470	31	3.41156		836	FTC_trim_contig_217_mapping	1911	56	5.24333		836	DD_trim_contig_17822_mapping	1993	36	3.46713		836	WD_trim_contig_10866_mapping	1586	34	3.81021
	837	SFP_trim_contig_10750_mapping	390	11	4.8359		837	FTC_trim_contig_2080_mapping	1911	51	4.79069		837	DD_trim_contig_828_mapping	1992	66	6.56727		837	WD_trim_contig_14554_mapping	1585	29	3.20189
	838	SFP_trim_contig_10751_mapping	435	5	1.9931		838	FTC_trim_contig_3499_mapping	1911	56	5.09053		838	DD_trim_contig_9987_mapping	1992	32	3.06978		838	WD_trim_contig_1369_mapping	1584	28	3.3447
	839	SFP_trim_contig_10752_mapping	439	9	3.58087		839	FTC_trim_contig_416_mapping	1910	33	3.11885		839	DD_trim_contig_2076_mapping	1991	76	7.36263		839	WD_trim_contig_6158_mapping	1584	36	3.91162
	840	SFP_trim_contig_10753_mapping	2212	117	9.35262		840	FTC_trim_contig_6797_mapping	1910	44	4.3089		840	DD_trim_contig_5041_mapping	1991	42	3.83576		840	WD_trim_contig_7891_mapping	1584	30	3.05997
	841	SFP_trim_contig_10754_mapping	712	12	3.04635		841	FTC_trim_contig_4207_mapping	1909	46	4.64274		841	DD_trim_contig_4240_mapping	1989	63	6.17898		841	WD_trim_contig_7504_mapping	1582	68	7.02655
	842	SFP_trim_contig_10755_mapping	750	18	4.172		842	FTC_trim_contig_4599_mapping	1909	37	3.46255		842	DD_trim_contig_1150_mapping	1987	59	5.61198		842	WD_trim_contig_9484_mapping	1582	37	4.65803
	843	SFP_trim_contig_10756_mapping	469	15	5.34115		843	FTC_trim_contig_7059_mapping	1909	47	4.43635		843	DD_trim_contig_7072_mapping	1985	61	5.91335		843	WD_trim_contig_422_mapping	1581	37	4.06009
	844	SFP_trim_contig_10757_mapping	502	7	2.63147		844	FTC_trim_contig_4242_mapping	1908	31	2.80608		844	DD_trim_contig_13465_mapping	1981	34	3.18223		844	WD_trim_contig_8105_mapping	1581	29	3.49526
	845	SFP_trim_contig_10758_mapping	888	19	3.78604		845	FTC_trim_contig_5620_mapping	1908	38	3.30398		845	DD_trim_contig_2633_mapping	1979	69	6.95705		845	WD_trim_contig_8595_mapping	1581	45	5.12777
	846	SFP_trim_contig_10759_mapping	1064	19	3.21898		846	FTC_trim_contig_4161_mapping	1907	82	7.86681		846	DD_trim_contig_2581_mapping	1978	46	4.38979		846	WD_trim_contig_58_mapping	1580	60	6.93165
	847	SFP_trim_contig_1076_mapping	896	28	5.39509		847	FTC_trim_contig_6541_mapping	1907	36	3.24751		847	DD_trim_contig_8801_mapping	1977	68	6.70258		847	WD_trim_contig_7751_mapping	1580	31	3.40633
	848	SFP_trim_contig_10760_mapping	1791	51	5.06924		848	FTC_trim_contig_2220_mapping	1906	45	4.46118		848	DD_trim_contig_11878_mapping	1973	75	7.39483		848	WD_trim_contig_20866_mapping	1580	28	3.15759
	849	SFP_trim_contig_10761_mapping	545	12	3.3156		849	FTC_trim_contig_11232_mapping	1906	39	3.43914		849	DD_trim_contig_6201_mapping	1971	47	4.77524		849	WD_trim_contig_2097_mapping	1579	55	5.90374
	850	SFP_trim_contig_10762_mapping	212	4	3.57547		850	FTC_trim_contig_2643_mapping	1904	33	3.01576		850	DD_trim_contig_16893_mapping	1971	71	7.15474		850	WD_trim_contig_6182_mapping	1579	55	6.1178
	851	SFP_trim_contig_10763_mapping	696	13	3.37069		851	FTC_trim_contig_2645_mapping	1903	38	3.43615		851	DD_trim_contig_9909_mapping	1969	90	8.2712		851	WD_trim_contig_3400_mapping	1578	59	6.12928
	852	SFP_trim_contig_10764_mapping	962	30	5.30665		852	FTC_trim_contig_5783_mapping	1903	37	3.51445		852	DD_trim_contig_6504_mapping	1968	61	6.08079		852	WD_trim_contig_2357_mapping	1577	47	5.17945
	853	SFP_trim_contig_10765_mapping	449	13	4.8686		853	FTC_trim_contig_6298_mapping	1903	54	4.75407		853	DD_trim_contig_8423_mapping	1968	66	6.2124		853	WD_trim_contig_6933_mapping	1577	52	5.69372
	854	SFP_trim_contig_10766_mapping	689	13	3.21335		854	FTC_trim_contig_6847_mapping	1903	35	3.2475		854	DD_trim_contig_18009_mapping	1968	52	5.03811		854	WD_trim_contig_8640_mapping	1576	40	4.18464
	855	SFP_trim_contig_10767_mapping	1066	24	4.13602		855	FTC_trim_contig_11525_mapping	1902	27	2.70242		855	DD_trim_contig_1808_mapping	1967	43	4.19471		855	WD_trim_contig_12628_mapping	1576	38	4.02982
	856	SFP_trim_contig_10768_mapping	915	28	5.69071		856	FTC_trim_contig_28_mapping	1901	29	2.8243		856	DD_trim_contig_2067_mapping	1967	39	3.93238		856	WD_trim_contig_13321_mapping	1573	31	3.8042
	857	SFP_trim_contig_10769_mapping	802	25	5.13591		857	FTC_trim_contig_5441_mapping	1901	43	4.10942		857	DD_trim_contig_1130_mapping	1966	78	7.96236		857	WD_trim_contig_705_mapping	1572	47	4.56234
	858	SFP_trim_contig_1077_mapping	1079	27	4.26877		858	FTC_trim_contig_5712_mapping	1901	64	6.12625		858	DD_trim_contig_732_mapping	1963	51	5.10443		858	WD_trim_contig_9866_mapping	1572	51	5.63804
	859	SFP_trim_contig_10770_mapping	506	12	3.8083		859	FTC_trim_contig_4155_mapping	1900	63	5.29895		859	DD_trim_contig_1357_mapping	1963	58	5.95976		859	WD_trim_contig_11029_mapping	1572	45	5.47201
	860	SFP_trim_contig_10771_mapping	717	16	3.80195		860	FTC_trim_contig_10735_mapping	1900	54	5.01684		860	DD_trim_contig_20204_mapping	1963	30	2.97657		860	WD_trim_contig_1606_mapping	1570	64	7.61783
	861	SFP_trim_contig_10772_mapping	558	10	2.90681		861	FTC_trim_contig_249_mapping	1899	46	4.39073		861	DD_trim_contig_2547_mapping	1960	64	6.39643		861	WD_trim_contig_4152_mapping	1570	32	3.5051
	862	SFP_trim_contig_10773_mapping	1780	56	5.52416		862	FTC_trim_contig_7396_mapping	1899	45	4.15429		862	DD_trim_contig_9292_mapping	1960	77	7.26939		862	WD_trim_contig_5042_mapping	1570	58	5.91911
	863	SFP_trim_contig_10774_mapping	793	16	3.5662		863	FTC_trim_contig_3592_mapping	1897	44	4.06115		863	DD_trim_contig_23640_mapping	1959	34	3.19959		863	WD_trim_contig_5337_mapping	1569	33	3.8088
	864	SFP_trim_contig_10775_mapping	496	16	5.39315		864	FTC_trim_contig_4104_mapping	1897	42	3.85978		864	DD_trim_contig_7170_mapping	1958	58	5.50051		864	WD_trim_contig_7230_mapping	1569	38	4.23837
	865	SFP_trim_contig_10776_mapping	742	24	5.30323		865	FTC_trim_contig_71_mapping	1896	44	4.28428		865	DD_trim_contig_7299_mapping	1958	63	6.45557		865	WD_trim_contig_6721_mapping	1566	33	3.60281
	866	SFP_trim_contig_10777_mapping	906	22	4.39735		866	FTC_trim_contig_3171_mapping	1896	93	7.93407		866	DD_trim_contig_6000_mapping	1952	45	4.31301		866	WD_trim_contig_614_mapping	1562	61	6.66389
	867	SFP_trim_contig_10778_mapping	1235	18	2.67611		867	FTC_trim_contig_4302_mapping	1896	56	5.17511		867	DD_trim_contig_10050_mapping	1952	64	6.20133		867	WD_trim_contig_12989_mapping	1562	30	3.52369
	868	SFP_trim_contig_10779_mapping	635	10	3.0126		868	FTC_trim_contig_7141_mapping	1896	43	3.90612		868	DD_trim_contig_2189_mapping	1952	65	6.52254		868	WD_trim_contig_1630_mapping	1561	57	6.82767
	869	SFP_trim_contig_1078_mapping	355	12	5.91831		869	FTC_trim_contig_8081_mapping	1896	37	3.34494		869	DD_trim_contig_1855_mapping	1949	78	7.42278		869	WD_trim_contig_3017_mapping	1561	28	3.20372
	870	SFP_trim_contig_10780_mapping	470	10	3.78723		870	FTC_trim_contig_3041_mapping	1894	46	4.21383		870	DD_trim_contig_2464_mapping	1948	65	6.38193		870	WD_trim_contig_4545_mapping	1561	56	6.23447
	871	SFP_trim_contig_10781_mapping	1933	54	4.89964		871	FTC_trim_contig_6719_mapping	1893	60	5.80877		871	DD_trim_contig_6994_mapping	1948	63	6.46971		871	WD_trim_contig_8672_mapping	1561	60	6.32607
	872	SFP_trim_contig_10782_mapping	317	6	3.24606		872	FTC_trim_contig_2375_mapping	1892	48	4.75581		872	DD_trim_contig_11086_mapping	1948	58	5.79415		872	WD_trim_contig_9867_mapping	1561	33	3.78796
	873	SFP_trim_contig_10783_mapping	1560	35	3.87628		873	FTC_trim_contig_3803_mapping	1892	45	4.02801		873	DD_trim_contig_4388_mapping	1947	58	5.40935		873	WD_trim_contig_10856_mapping	1561	28	3.041
	874	SFP_trim_contig_10784_mapping	1575	43	4.30349		874	FTC_trim_contig_5895_mapping	1892	52	4.963		874	DD_trim_contig_7401_mapping	1947	41	4.00565		874	WD_trim_contig_12277_mapping	1561	35	3.77194
	875	SFP_trim_contig_10785_mapping	726	29	7.11433		875	FTC_trim_contig_1416_mapping	1891	46	4.23691		875	DD_trim_contig_904_mapping	1946	62	6.00308		875	WD_trim_contig_11383_mapping	1560	36	4.09808
	876	SFP_trim_contig_10786_mapping	231	7	5.54545		876	FTC_trim_contig_1263_mapping	1890	71	6.50582		876	DD_trim_contig_7132_mapping	1946	82	8.23844		876	WD_trim_contig_9657_mapping	1559	35	4.1501
	877	SFP_trim_contig_10787_mapping	602	11	3.03654		877	FTC_trim_contig_8765_mapping	1889	46	4.27792		877	DD_trim_contig_8775_mapping	1946	32	3.37205		877	WD_trim_contig_8415_mapping	1559	40	4.62861
	878	SFP_trim_contig_10788_mapping	878	16	3.26424		878	FTC_trim_contig_2971_mapping	1888	42	3.89619		878	DD_trim_contig_1127_mapping	1944	44	4.39198		878	WD_trim_contig_6122_mapping	1557	47	5.05267
	879	SFP_trim_contig_10789_mapping	768	17	3.63672		879	FTC_trim_contig_5982_mapping	1887	42	3.75676		879	DD_trim_contig_1806_mapping	1939	63	6.05415		879	WD_trim_contig_6997_mapping	1556	30	3.49871
	880	SFP_trim_contig_1079_mapping	1441	50	6.16031		880	FTC_trim_contig_7330_mapping	1887	44	4.24907		880	DD_trim_contig_12238_mapping	1938	51	5.24149		880	WD_trim_contig_8227_mapping	1556	42	4.98393
	881	SFP_trim_contig_10790_mapping	230	13	10.3696		881	FTC_trim_contig_7771_mapping	1887	35	3.36566		881	DD_trim_contig_230_mapping	1934	50	4.91727		881	WD_trim_contig_4854_mapping	1555	33	3.86752
	882	SFP_trim_contig_10791_mapping	371	7	3.30458		882	FTC_trim_contig_2125_mapping	1886	33	3.07476		882	DD_trim_contig_4963_mapping	1934	37	3.23423		882	WD_trim_contig_5304_mapping	1554	30	3.47362
	883	SFP_trim_contig_10792_mapping	1263	32	4.42597		883	FTC_trim_contig_7604_mapping	1886	50	4.89926		883	DD_trim_contig_6487_mapping	1934	62	6.22958		883	WD_trim_contig_15007_mapping	1554	26	3.07786
	884	SFP_trim_contig_10793_mapping	695	13	3.07482		884	FTC_trim_contig_9165_mapping	1886	51	5.01856		884	DD_trim_contig_841_mapping	1928	74	7.36048		884	WD_trim_contig_3357_mapping	1553	33	3.60657
	885	SFP_trim_contig_10794_mapping	647	14	3.77898		885	FTC_trim_contig_4080_mapping	1885	36	3.47427		885	DD_trim_contig_876_mapping	1923	91	8.5507		885	WD_trim_contig_1778_mapping	1551	36	4.11219
	886	SFP_trim_contig_10795_mapping	457	12	4.67615		886	FTC_trim_contig_7081_mapping	1885	39	3.50027		886	DD_trim_contig_6057_mapping	1921	46	4.72723		886	WD_trim_contig_2825_mapping	1551	46	5.46164
	887	SFP_trim_contig_10796_mapping	1301	26	3.42813		887	FTC_trim_contig_4144_mapping	1884	58	5.33439		887	DD_trim_contig_9275_mapping	1918	66	6.02086		887	WD_trim_contig_7951_mapping	1551	33	4.01934
	888	SFP_trim_contig_10797_mapping	351	8	4.39031		888	FTC_trim_contig_15544_mapping	1884	44	4.19321		888	DD_trim_contig_22027_mapping	1918	48	4.83368		888	WD_trim_contig_27_mapping	1548	45	5.16667
	889	SFP_trim_contig_10798_mapping	673	11	2.93908		889	FTC_trim_contig_6756_mapping	1883	49	4.98619		889	DD_trim_contig_7018_mapping	1917	54	4.93375		889	WD_trim_contig_10279_mapping	1548	37	4.48062
	890	SFP_trim_contig_10799_mapping	656	13	3.65396		890	FTC_trim_contig_474_mapping	1882	98	9.25452		890	DD_trim_contig_7035_mapping	1916	49	4.92223		890	WD_trim_contig_14937_mapping	1548	28	3.34755
	891	SFP_trim_contig_108_mapping	2877	1030	62.9458		891	FTC_trim_contig_4139_mapping	1882	41	3.73167		891	DD_trim_contig_393_mapping	1913	64	6.73863		891	WD_trim_contig_3350_mapping	1546	63	7.30078
	892	SFP_trim_contig_1080_mapping	858	21	4.28205		892	FTC_trim_contig_1607_mapping	1880	60	6.03511		892	DD_trim_contig_3117_mapping	1913	50	4.84422		892	WD_trim_contig_10355_mapping	1546	32	3.76391
	893	SFP_trim_contig_10800_mapping	311	4	2.34084		893	FTC_trim_contig_35_mapping	1879	35	3.38052		893	DD_trim_contig_160_mapping	1909	52	5.2483		893	WD_trim_contig_1749_mapping	1545	48	5.52362
	894	SFP_trim_contig_10801_mapping	979	21	3.53422		894	FTC_trim_contig_1475_mapping	1878	54	5.06922		894	DD_trim_contig_1619_mapping	1908	49	4.85063		894	WD_trim_contig_2588_mapping	1543	40	4.85029
	895	SFP_trim_contig_10802_mapping	959	23	4.20438		895	FTC_trim_contig_12077_mapping	1878	41	3.78222		895	DD_trim_contig_3975_mapping	1908	50	4.61373		895	WD_trim_contig_11652_mapping	1543	37	4.46209
	896	SFP_trim_contig_10803_mapping	794	22	4.52267		896	FTC_trim_contig_81_mapping	1877	38	3.48482		896	DD_trim_contig_4935_mapping	1908	62	6.00839		896	WD_trim_contig_1075_mapping	1542	70	7.40856
	897	SFP_trim_contig_10804_mapping	334	13	7.02695		897	FTC_trim_contig_2003_mapping	1877	33	3.07565		897	DD_trim_contig_7404_mapping	1904	45	4.52101		897	WD_trim_contig_439_mapping	1541	42	4.6048
	898	SFP_trim_contig_10805_mapping	821	12	2.67966		898	FTC_trim_contig_6895_mapping	1877	43	4.06233		898	DD_trim_contig_1339_mapping	1904	96	9.27416		898	WD_trim_contig_2817_mapping	1541	36	4.31668
	899	SFP_trim_contig_10806_mapping	426	11	4.23944		899	FTC_trim_contig_1595_mapping	1876	51	4.77345		899	DD_trim_contig_4825_mapping	1904	57	5.79832		899	WD_trim_contig_2521_mapping	1540	32	4.08312
	900	SFP_trim_contig_10807_mapping	1788	49	4.67673		900	FTC_trim_contig_6615_mapping	1876	46	4.43124		900	DD_trim_contig_5384_mapping	1904	56	4.69328		900	WD_trim_contig_9360_mapping	1540	41	4.69221
	901	SFP_trim_contig_10808_mapping	264	12	5.93939		901	FTC_trim_contig_6713_mapping	1875	42	3.70667		901	DD_trim_contig_14545_mapping	1904	50	5.11922		901	WD_trim_contig_5403_mapping	1539	31	3.49903
	902	SFP_trim_contig_10809_mapping	1453	29	3.57949		902	FTC_trim_contig_2985_mapping	1873	32	2.98398		902	DD_trim_contig_1145_mapping	1903	59	5.99159		902	WD_trim_contig_6527_mapping	1539	46	5.33203
	903	SFP_trim_contig_1081_mapping	228	26	12.8377		903	FTC_trim_contig_3748_mapping	1873	53	5.14415		903	DD_trim_contig_3413_mapping	1903	75	7.00893		903	WD_trim_contig_3245_mapping	1537	57	6.96031
	904	SFP_trim_contig_10810_mapping	396	5	2.10859		904	FTC_trim_contig_4233_mapping	1873	39	3.8756		904	DD_trim_contig_7841_mapping	1902	66	6.24238		904	WD_trim_contig_8888_mapping	1537	49	5.51139
	905	SFP_trim_contig_10811_mapping	414	7	2.69807		905	FTC_trim_contig_7719_mapping	1873	52	5.04538		905	DD_trim_contig_1643_mapping	1901	49	5.11152		905	WD_trim_contig_15668_mapping	1537	28	3.38386
	906	SFP_trim_contig_10812_mapping	1177	38	4.80969		906	FTC_trim_contig_5399_mapping	1872	38	3.58013		906	DD_trim_contig_6859_mapping	1900	79	7.81		906	WD_trim_contig_5201_mapping	1534	48	5.75098
	907	SFP_trim_contig_10813_mapping	254	10	6.46063		907	FTC_trim_contig_6366_mapping	1872	46	4.44017		907	DD_trim_contig_259_mapping	1900	56	5.79316		907	WD_trim_contig_2820_mapping	1533	41	4.49641
	908	SFP_trim_contig_10814_mapping	1329	23	3.0617		908	FTC_trim_contig_1132_mapping	1871	45	4.07108		908	DD_trim_contig_826_mapping	1898	69	6.41517		908	WD_trim_contig_2306_mapping	1532	62	7.66384
	909	SFP_trim_contig_10815_mapping	733	13	3.23465		909	FTC_trim_contig_6920_mapping	1871	48	4.58044		909	DD_trim_contig_1266_mapping	1898	37	3.72181		909	WD_trim_contig_149_mapping	1531	418	46.6238
	910	SFP_trim_contig_10816_mapping	885	27	5.67119		910	FTC_trim_contig_6778_mapping	1870	43	3.96364		910	DD_trim_contig_4374_mapping	1898	52	5.1196		910	WD_trim_contig_9872_mapping	1531	38	4.28674
	911	SFP_trim_contig_10817_mapping	582	13	3.85052		911	FTC_trim_contig_10620_mapping	1870	52	4.95722		911	DD_trim_contig_8435_mapping	1898	57	5.72866		911	WD_trim_contig_15999_mapping	1531	29	3.31352
	912	SFP_trim_contig_10818_mapping	805	12	2.60497		912	FTC_trim_contig_6038_mapping	1869	47	4.37721		912	DD_trim_contig_938_mapping	1897	62	5.97364		912	WD_trim_contig_1009_mapping	1530	49	5.60588
	913	SFP_trim_contig_10819_mapping	912	21	4.04825		913	FTC_trim_contig_384_mapping	1868	50	4.71681		913	DD_trim_contig_6164_mapping	1896	63	6.16878		913	WD_trim_contig_11744_mapping	1529	28	3.39241
	914	SFP_trim_contig_1082_mapping	281	5	3.30605		914	FTC_trim_contig_1961_mapping	1868	36	3.3121		914	DD_trim_contig_1580_mapping	1895	56	5.88971		914	WD_trim_contig_177_mapping	1528	40	4.8017
	915	SFP_trim_contig_10820_mapping	281	4	2.66192		915	FTC_trim_contig_1833_mapping	1868	45	4.46146		915	DD_trim_contig_17286_mapping	1895	48	4.88391		915	WD_trim_contig_1308_mapping	1528	65	7.51767
	916	SFP_trim_contig_10821_mapping	634	14	3.54101		916	FTC_trim_contig_2995_mapping	1868	54	5.15739		916	DD_trim_contig_6278_mapping	1894	50	5.4773		916	WD_trim_contig_7562_mapping	1527	45	4.37197
	917	SFP_trim_contig_10822_mapping	1596	36	4.0683		917	FTC_trim_contig_5779_mapping	1866	54	5.23205		917	DD_trim_contig_9633_mapping	1894	42	4.19219		917	WD_trim_contig_321_mapping	1526	40	4.54128
	918	SFP_trim_contig_10823_mapping	306	10	4.26471		918	FTC_trim_contig_6900_mapping	1866	39	3.3328		918	DD_trim_contig_4060_mapping	1892	76	7.48044		918	WD_trim_contig_911_mapping	1525	39	4.27672
	919	SFP_trim_contig_10824_mapping	466	14	4.52146		919	FTC_trim_contig_10129_mapping	1866	44	4.10986		919	DD_trim_contig_10692_mapping	1891	63	6.45849		919	WD_trim_contig_12195_mapping	1525	33	3.76131
	920	SFP_trim_contig_10825_mapping	504	11	3.85714		920	FTC_trim_contig_1273_mapping	1865	37	3.50617		920	DD_trim_contig_4536_mapping	1890	73	7.63175		920	WD_trim_contig_16838_mapping	1524	25	3.17717
	921	SFP_trim_contig_10826_mapping	282	6	3.39716		921	FTC_trim_contig_9512_mapping	1865	44	3.89223		921	DD_trim_contig_1495_mapping	1888	54	5.56144		921	WD_trim_contig_2647_mapping	1523	121	14.2745
	922	SFP_trim_contig_10827_mapping	647	22	4.99073		922	FTC_trim_contig_10977_mapping	1864	37	3.5		922	DD_trim_contig_4426_mapping	1888	55	5.38506		922	WD_trim_contig_2922_mapping	1522	269	29.8955
	923	SFP_trim_contig_10828_mapping	307	11	6.38111		923	FTC_trim_contig_1071_mapping	1863	51	5.00483		923	DD_trim_contig_1883_mapping	1887	55	5.5983		923	WD_trim_contig_7361_mapping	1521	46	5.34648
	924	SFP_trim_contig_10829_mapping	729	13	3.26063		924	FTC_trim_contig_6839_mapping	1863	53	5.03489		924	DD_trim_contig_17890_mapping	1886	30	3.20785		924	WD_trim_contig_14321_mapping	1521	27	3.36884
	925	SFP_trim_contig_1083_mapping	451	6	1.99335		925	FTC_trim_contig_7371_mapping	1863	32	3.12131		925	DD_trim_contig_2686_mapping	1885	41	4.35172		925	WD_trim_contig_3935_mapping	1520	36	4.04539
	926	SFP_trim_contig_10830_mapping	536	19	5.95149		926	FTC_trim_contig_1900_mapping	1862	34	3.3319		926	DD_trim_contig_10139_mapping	1885	26	2.71194		926	WD_trim_contig_240_mapping	1519	43	4.36801
	927	SFP_trim_contig_10831_mapping	1230	21	2.96016		927	FTC_trim_contig_13213_mapping	1860	64	6.04677		927	DD_trim_contig_10745_mapping	1884	49	4.96231		927	WD_trim_contig_2426_mapping	1519	29	3.20408
	928	SFP_trim_contig_10832_mapping	416	7	3.08654		928	FTC_trim_contig_7266_mapping	1859	50	4.74825		928	DD_trim_contig_6585_mapping	1883	70	7.37971		928	WD_trim_contig_7259_mapping	1518	22	2.63439
	929	SFP_trim_contig_10833_mapping	426	11	4.3169		929	FTC_trim_contig_8744_mapping	1858	49	4.93649		929	DD_trim_contig_9518_mapping	1882	45	4.84485		929	WD_trim_contig_1899_mapping	1517	31	3.6526
	930	SFP_trim_contig_10834_mapping	1420	30	3.68239		930	FTC_trim_contig_9237_mapping	1858	51	4.59203		930	DD_trim_contig_5245_mapping	1881	47	4.9378		930	WD_trim_contig_2068_mapping	1515	33	3.6363
	931	SFP_trim_contig_10835_mapping	943	34	5.41676		931	FTC_trim_contig_9525_mapping	1858	33	3.22551		931	DD_trim_contig_8178_mapping	1881	73	7.16534		931	WD_trim_contig_8567_mapping	1514	41	4.50396
	932	SFP_trim_contig_10836_mapping	453	14	5.56291		932	FTC_trim_contig_402_mapping	1857	52	4.83522		932	DD_trim_contig_2788_mapping	1879	70	6.96062		932	WD_trim_contig_10104_mapping	1514	30	3.47886
	933	SFP_trim_contig_10837_mapping	1026	32	5.52339		933	FTC_trim_contig_4505_mapping	1857	50	4.81314		933	DD_trim_contig_873_mapping	1878	53	5.2721		933	WD_trim_contig_12341_mapping	1514	38	4.03699
	934	SFP_trim_contig_10838_mapping	670	10	2.27612		934	FTC_trim_contig_11234_mapping	1857	49	4.83037		934	DD_trim_contig_5511_mapping	1877	62	6.53223		934	WD_trim_contig_18647_mapping	1514	38	4.77609
	935	SFP_trim_contig_10839_mapping	831	17	3.26113		935	FTC_trim_contig_2146_mapping	1855	38	3.62749		935	DD_trim_contig_1374_mapping	1875	58	6.03787		935	WD_trim_contig_5260_mapping	1513	41	4.56246
	936	SFP_trim_contig_1084_mapping	1735	33	3.48761		936	FTC_trim_contig_8431_mapping	1855	55	5.36226		936	DD_trim_contig_1000_mapping	1873	50	5.28991		936	WD_trim_contig_5891_mapping	1513	40	4.91937
	937	SFP_trim_contig_10840_mapping	369	9	3.19783		937	FTC_trim_contig_1393_mapping	1852	53	4.86771		937	DD_trim_contig_6690_mapping	1873	47	4.40416		937	WD_trim_contig_3307_mapping	1512	52	5.77447
	938	SFP_trim_contig_10841_mapping	467	13	5.04711		938	FTC_trim_contig_3624_mapping	1852	41	4.03888		938	DD_trim_contig_7450_mapping	1873	34	3.48478		938	WD_trim_contig_7240_mapping	1512	44	5.01124
	939	SFP_trim_contig_10842_mapping	742	13	3.031		939	FTC_trim_contig_10261_mapping	1852	43	4.28726		939	DD_trim_contig_63_mapping	1868	42	4.33887		939	WD_trim_contig_588_mapping	1512	48	5.49471
	940	SFP_trim_contig_10843_mapping	411	15	6.3747		940	FTC_trim_contig_13234_mapping	1852	33	3.09989		940	DD_trim_contig_3875_mapping	1868	80	8.14507		940	WD_trim_contig_6340_mapping	1511	39	4.70417
	941	SFP_trim_contig_10844_mapping	1472	36	4.29552		941	FTC_trim_contig_1321_mapping	1851	41	3.95624		941	DD_trim_contig_6531_mapping	1865	33	3.28311		941	WD_trim_contig_3756_mapping	1510	58	7.01391
	942	SFP_trim_contig_10845_mapping	504	9	3.03175		942	FTC_trim_contig_2739_mapping	1851	48	4.52188		942	DD_trim_contig_10791_mapping	1865	34	3.38981		942	WD_trim_contig_5311_mapping	1510	34	4.1596
	943	SFP_trim_contig_10846_mapping	341	5	2.55425		943	FTC_trim_contig_11463_mapping	1850	42	4.07081		943	DD_trim_contig_3161_mapping	1864	65	6.69421		943	WD_trim_contig_13996_mapping	1510	35	4.33046
	944	SFP_trim_contig_10847_mapping	764	15	3.62565		944	FTC_trim_contig_11832_mapping	1850	42	4.00378		944	DD_trim_contig_4003_mapping	1862	54	5.47905		944	WD_trim_contig_9820_mapping	1509	46	5.00199
	945	SFP_trim_contig_10848_mapping	420	4	1.80952		945	FTC_trim_contig_1436_mapping	1848	40	3.87825		945	DD_trim_contig_1459_mapping	1861	67	6.58302		945	WD_trim_contig_2590_mapping	1508	36	3.71353
	946	SFP_trim_contig_10849_mapping	837	20	4.42055		946	FTC_trim_contig_2944_mapping	1848	67	6.74567		946	DD_trim_contig_5468_mapping	1860	55	5.67903		946	WD_trim_contig_16669_mapping	1508	38	4.70756
	947	SFP_trim_contig_1085_mapping	407	7	3.29975		947	FTC_trim_contig_5726_mapping	1848	82	7.41558		947	DD_trim_contig_1290_mapping	1859	104	10.057		947	WD_trim_contig_278_mapping	1507	66	7.29396
	948	SFP_trim_contig_10850_mapping	973	18	2.91778		948	FTC_trim_contig_3209_mapping	1846	34	3.27465		948	DD_trim_contig_313_mapping	1858	46	4.62002		948	WD_trim_contig_5627_mapping	1507	35	4.30524
	949	SFP_trim_contig_10851_mapping	544	16	5.51103		949	FTC_trim_contig_9538_mapping	1846	57	5.27302		949	DD_trim_contig_6854_mapping	1857	44	4.46904		949	WD_trim_contig_2293_mapping	1506	39	4.36786
	950	SFP_trim_contig_10852_mapping	589	15	4.5382		950	FTC_trim_contig_4668_mapping	1845	60	5.77182		950	DD_trim_contig_2360_mapping	1855	39	3.94178		950	WD_trim_contig_9317_mapping	1506	37	4.31939
	951	SFP_trim_contig_10853_mapping	956	20	3.44038		951	FTC_trim_contig_70_mapping	1844	46	4.48156		951	DD_trim_contig_2602_mapping	1855	44	4.66038		951	WD_trim_contig_2427_mapping	1506	65	7.54382
	952	SFP_trim_contig_10854_mapping	413	8	3.64649		952	FTC_trim_contig_1166_mapping	1844	60	5.83623		952	DD_trim_contig_6028_mapping	1853	44	4.42202		952	WD_trim_contig_11515_mapping	1505	43	5.10698
	953	SFP_trim_contig_10855_mapping	371	5	2.31806		953	FTC_trim_contig_4779_mapping	1844	47	4.65889		953	DD_trim_contig_10106_mapping	1853	56	5.47598		953	WD_trim_contig_16878_mapping	1505	57	6.53422
	954	SFP_trim_contig_10856_mapping	756	14	3.32275		954	FTC_trim_contig_9423_mapping	1842	30	2.94897		954	DD_trim_contig_161_mapping	1852	51	4.50918		954	WD_trim_contig_876_mapping	1505	32	3.32159
	955	SFP_trim_contig_10857_mapping	1188	18	2.71465		955	FTC_trim_contig_2126_mapping	1841	41	4.10375		955	DD_trim_contig_7009_mapping	1852	52	5.2824		955	WD_trim_contig_23289_mapping	1505	41	4.42857
	956	SFP_trim_contig_10858_mapping	461	10	2.8872		956	FTC_trim_contig_7346_mapping	1840	45	4.17717		956	DD_trim_contig_14956_mapping	1852	66	6.82721		956	WD_trim_contig_3347_mapping	1503	47	5.33067
	957	SFP_trim_contig_10859_mapping	562	10	3.36299		957	FTC_trim_contig_197_mapping	1839	46	4.36215		957	DD_trim_contig_21944_mapping	1852	41	4.12581		957	WD_trim_contig_7141_mapping	1503	38	3.96141
	958	SFP_trim_contig_1086_mapping	806	16	3.61663		958	FTC_trim_contig_839_mapping	1837	40	3.77899		958	DD_trim_contig_6913_mapping	1851	50	5.36467		958	WD_trim_contig_7232_mapping	1503	40	4.3513
	959	SFP_trim_contig_10860_mapping	678	18	4.37168		959	FTC_trim_contig_11285_mapping	1836	48	4.70861		959	DD_trim_contig_102_mapping	1849	49	5.17793		959	WD_trim_contig_9781_mapping	1503	35	3.75316
	960	SFP_trim_contig_10861_mapping	1193	21	2.96563		960	FTC_trim_contig_1102_mapping	1835	56	5.1951		960	DD_trim_contig_11355_mapping	1848	57	6.34524		960	WD_trim_contig_12945_mapping	1503	43	4.7485
	961	SFP_trim_contig_10862_mapping	657	13	3.49315		961	FTC_trim_contig_8091_mapping	1835	45	3.9782		961	DD_trim_contig_5142_mapping	1847	77	7.2523		961	WD_trim_contig_22586_mapping	1503	65	7.39188
	962	SFP_trim_contig_10863_mapping	627	12	2.71451		962	FTC_trim_contig_10713_mapping	1835	43	3.89591		962	DD_trim_contig_5512_mapping	1845	48	5.02764		962	WD_trim_contig_2984_mapping	1502	106	12.3549
	963	SFP_trim_contig_10864_mapping	848	26	5.60142		963	FTC_trim_contig_8806_mapping	1834	48	4.75191		963	DD_trim_contig_1177_mapping	1845	58	6.02222		963	WD_trim_contig_5206_mapping	1501	55	5.99001
	964	SFP_trim_contig_10865_mapping	226	5	3.23009		964	FTC_trim_contig_293_mapping	1833	36	3.25314		964	DD_trim_contig_11883_mapping	1844	50	5.27386		964	WD_trim_contig_8880_mapping	1501	43	4.98934
	965	SFP_trim_contig_10866_mapping	354	11	5.92373		965	FTC_trim_contig_10202_mapping	1833	55	5.49427		965	DD_trim_contig_5596_mapping	1843	95	9.51004		965	WD_trim_contig_12030_mapping	1501	42	4.92405
	966	SFP_trim_contig_10867_mapping	879	19	3.74516		966	FTC_trim_contig_639_mapping	1832	49	4.84443		966	DD_trim_contig_9998_mapping	1843	29	3.13077		966	WD_trim_contig_14225_mapping	1501	38	4.60693
	967	SFP_trim_contig_10868_mapping	597	12	3.67839		967	FTC_trim_contig_5622_mapping	1832	46	4.29913		967	DD_trim_contig_10039_mapping	1843	53	5.47531		967	WD_trim_contig_3569_mapping	1500	34	3.91867
	968	SFP_trim_contig_10869_mapping	782	15	3.38619		968	FTC_trim_contig_2178_mapping	1831	65	5.87985		968	DD_trim_contig_1222_mapping	1842	66	7.31216		968	WD_trim_contig_7812_mapping	1500	61	6.74533
	969	SFP_trim_contig_1087_mapping	484	16	5.31612		969	FTC_trim_contig_1646_mapping	1831	269	25.5696		969	DD_trim_contig_670_mapping	1841	58	5.69962		969	WD_trim_contig_7175_mapping	1499	48	5.91795
	970	SFP_trim_contig_10870_mapping	889	14	2.69404		970	FTC_trim_contig_5079_mapping	1831	52	4.97761		970	DD_trim_contig_18842_mapping	1841	43	4.30744		970	WD_trim_contig_11814_mapping	1499	40	4.67378
	971	SFP_trim_contig_10871_mapping	658	11	2.87994		971	FTC_trim_contig_8500_mapping	1830	40	3.9082		971	DD_trim_contig_4382_mapping	1840	45	4.71087		971	WD_trim_contig_13470_mapping	1497	21	2.57448
	972	SFP_trim_contig_10872_mapping	800	14	2.83125		972	FTC_trim_contig_10175_mapping	1830	41	4.15628		972	DD_trim_contig_132_mapping	1837	52	5.12629		972	WD_trim_contig_4459_mapping	1496	26	3.10561
	973	SFP_trim_contig_10873_mapping	1112	28	4.47032		973	FTC_trim_contig_13394_mapping	1830	38	3.70437		973	DD_trim_contig_10364_mapping	1837	44	4.54273		973	WD_trim_contig_14228_mapping	1496	35	3.72393
	974	SFP_trim_contig_10874_mapping	960	13	2.47292		974	FTC_trim_contig_46_mapping	1829	40	3.86113		974	DD_trim_contig_4297_mapping	1834	41	4.47874		974	WD_trim_contig_7170_mapping	1495	32	3.5291
	975	SFP_trim_contig_10875_mapping	1065	21	3.44507		975	FTC_trim_contig_164_mapping	1829	39	3.85074		975	DD_trim_contig_8754_mapping	1834	32	3.26718		975	WD_trim_contig_616_mapping	1495	52	6.08763
	976	SFP_trim_contig_10876_mapping	1477	49	5.45091		976	FTC_trim_contig_8967_mapping	1829	38	3.75342		976	DD_trim_contig_5681_mapping	1833	44	4.7365		976	WD_trim_contig_14053_mapping	1495	37	4.2796
	977	SFP_trim_contig_10877_mapping	636	15	4.29403		977	FTC_trim_contig_3261_mapping	1827	42	4.10673		977	DD_trim_contig_25294_mapping	1833	36	3.78723		977	WD_trim_contig_4490_mapping	1493	37	4.32954
	978	SFP_trim_contig_10878_mapping	322	5	2.57764		978	FTC_trim_contig_3491_mapping	1827	56	5.49425		978	DD_trim_contig_4945_mapping	1832	64	6.7762		978	WD_trim_contig_6605_mapping	1493	27	3.54588
	979	SFP_trim_contig_10879_mapping	720	10	2.52778		979	FTC_trim_contig_12051_mapping	1826	48	4.68784		979	DD_trim_contig_7970_mapping	1831	54	5.74659		979	WD_trim_contig_2816_mapping	1493	43	4.91427
	980	SFP_trim_contig_1088_mapping	805	26	5.04472		980	FTC_trim_contig_5473_mapping	1825	38	3.79671		980	DD_trim_contig_6964_mapping	1830	52	5.6776		980	WD_trim_contig_1117_mapping	1492	39	4.72319
	981	SFP_trim_contig_10880_mapping	1179	36	5.52672		981	FTC_trim_contig_8326_mapping	1825	41	3.61479		981	DD_trim_contig_3260_mapping	1828	54	5.73906		981	WD_trim_contig_1622_mapping	1491	58	5.43796
	982	SFP_trim_contig_10881_mapping	777	18	4.14157		982	FTC_trim_contig_171_mapping	1824	42	4.08882		982	DD_trim_contig_4390_mapping	1828	79	7.68435		982	WD_trim_contig_2167_mapping	1490	55	6.36107
	983	SFP_trim_contig_10882_mapping	1310	43	5.59084		983	FTC_trim_contig_2265_mapping	1824	54	5.42818		983	DD_trim_contig_1924_mapping	1826	58	6.16265		983	WD_trim_contig_445_mapping	1487	52	6.04842
	984	SFP_trim_contig_10883_mapping	437	22	9.15103		984	FTC_trim_contig_4972_mapping	1823	47	4.76083		984	DD_trim_contig_780_mapping	1825	37	3.90959		984	WD_trim_contig_6623_mapping	1487	39	5.1466
	985	SFP_trim_contig_10884_mapping	1331	35	4.44628		985	FTC_trim_contig_5758_mapping	1823	37	3.73121		985	DD_trim_contig_2374_mapping	1825	47	4.88493		985	WD_trim_contig_43_mapping	1486	30	3.17833
	986	SFP_trim_contig_10885_mapping	524	18	5.89695		986	FTC_trim_contig_7712_mapping	1823	89	8.65661		986	DD_trim_contig_511_mapping	1823	50	5.24465		986	WD_trim_contig_4313_mapping	1486	35	4.0175
	987	SFP_trim_contig_10886_mapping	262	3	1.9771		987	FTC_trim_contig_2258_mapping	1821	34	3.2894		987	DD_trim_contig_335_mapping	1822	33	3.36334		987	WD_trim_contig_13925_mapping	1486	27	3.39166
	988	SFP_trim_contig_10887_mapping	1438	37	4.35605		988	FTC_trim_contig_2536_mapping	1820	53	5.47637		988	DD_trim_contig_2792_mapping	1822	44	4.51811		988	WD_trim_contig_396_mapping	1485	33	4.21414
	989	SFP_trim_contig_10888_mapping	461	8	2.98915		989	FTC_trim_contig_4121_mapping	1820	45	4.0467		989	DD_trim_contig_5242_mapping	1822	34	3.32272		989	WD_trim_contig_7773_mapping	1484	36	4.0876
	990	SFP_trim_contig_10889_mapping	848	39	7.94222		990	FTC_trim_contig_9968_mapping	1820	30	2.97143		990	DD_trim_contig_10022_mapping	1821	57	6.095		990	WD_trim_contig_5528_mapping	1482	67	7.64035
	991	SFP_trim_contig_1089_mapping	466	8	3.12017		991	FTC_trim_contig_3265_mapping	1819	40	3.69159		991	DD_trim_contig_3926_mapping	1821	35	3.6436		991	WD_trim_contig_2491_mapping	1481	46	5.77785
	992	SFP_trim_contig_10890_mapping	358	5	2.55587		992	FTC_trim_contig_4670_mapping	1819	43	4.04233		992	DD_trim_contig_6414_mapping	1821	58	6.17243		992	WD_trim_contig_5152_mapping	1481	178	19.0452
	993	SFP_trim_contig_10891_mapping	446	10	3.51794		993	FTC_trim_contig_7106_mapping	1819	37	3.63496		993	DD_trim_contig_14903_mapping	1819	51	4.9989		993	WD_trim_contig_15303_mapping	1479	32	3.81136
	994	SFP_trim_contig_10892_mapping	734	13	3.08856		994	FTC_trim_contig_9413_mapping	1819	31	3.07752		994	DD_trim_contig_3725_mapping	1813	56	6.0513		994	WD_trim_contig_15545_mapping	1478	30	3.19012
	995	SFP_trim_contig_10893_mapping	500	10	3.172		995	FTC_trim_contig_657_mapping	1818	52	4.86689		995	DD_trim_contig_7499_mapping	1812	53	5.54636		995	WD_trim_contig_6092_mapping	1478	27	3.23613
	996	SFP_trim_contig_10894_mapping	317	17	10.4416		996	FTC_trim_contig_3312_mapping	1818	45	4.56326		996	DD_trim_contig_1568_mapping	1812	60	6.30188		996	WD_trim_contig_159_mapping	1477	69	8.33108
	997	SFP_trim_contig_10895_mapping	913	23	4.60679		997	FTC_trim_contig_842_mapping	1816	49	4.59141		997	DD_trim_contig_10111_mapping	1811	49	5.08724		997	WD_trim_contig_757_mapping	1477	57	5.95802
	998	SFP_trim_contig_10896_mapping	760	12	2.73684		998	FTC_trim_contig_1781_mapping	1816	65	6.02533		998	DD_trim_contig_677_mapping	1809	50	5.49033		998	WD_trim_contig_5950_mapping	1477	50	5.94651
	999	SFP_trim_contig_10897_mapping	353	13	6.97734		999	FTC_trim_contig_14_mapping	1816	42	4.04295		999	DD_trim_contig_3427_mapping	1809	66	6.62244		999	WD_trim_contig_15896_mapping	1477	46	5.6019
	1000	SFP_trim_contig_10898_mapping	442	14	4.59276		1000	FTC_trim_contig_9361_mapping	1816	30	2.96366		1000	DD_trim_contig_6192_mapping	1809	50	5.40464		1000	WD_trim_contig_4644_mapping	1477	42	5.25592
	1001	SFP_trim_contig_10899_mapping	741	14	3.36167		1001	FTC_trim_contig_12790_mapping	1816	44	4.2098		1001	DD_trim_contig_4185_mapping	1807	71	7.56779		1001	WD_trim_contig_3146_mapping	1476	45	4.95325
	1002	SFP_trim_contig_109_mapping	1069	18	3.03742		1002	FTC_trim_contig_9269_mapping	1815	53	5.09201		1002	DD_trim_contig_5317_mapping	1807	58	6.34809		1002	WD_trim_contig_12889_mapping	1476	30	3.73713
	1003	SFP_trim_contig_1090_mapping	1273	28	3.83975		1003	FTC_trim_contig_3079_mapping	1814	45	4.44983		1003	DD_trim_contig_11418_mapping	1806	48	5.19491		1003	WD_trim_contig_1716_mapping	1476	35	4.25271
	1004	SFP_trim_contig_10900_mapping	1245	33	4.80161		1004	FTC_trim_contig_8724_mapping	1814	37	3.56781		1004	DD_trim_contig_4435_mapping	1805	24	2.69751		1004	WD_trim_contig_4134_mapping	1475	43	5.20271
	1005	SFP_trim_contig_10901_mapping	729	24	5.78464		1005	FTC_trim_contig_8673_mapping	1813	38	3.89189		1005	DD_trim_contig_7348_mapping	1805	41	4.42438		1005	WD_trim_contig_16436_mapping	1474	36	4.30258
	1006	SFP_trim_contig_10902_mapping	362	8	3.32873		1006	FTC_trim_contig_14651_mapping	1813	34	3.29564		1006	DD_trim_contig_8158_mapping	1805	44	4.60055		1006	WD_trim_contig_9515_mapping	1472	39	4.81861
	1007	SFP_trim_contig_10903_mapping	1380	28	3.19783		1007	FTC_trim_contig_952_mapping	1812	38	3.88907		1007	DD_trim_contig_9942_mapping	1805	56	5.89363		1007	WD_trim_contig_11279_mapping	1472	73	8.22215
	1008	SFP_trim_contig_10904_mapping	852	15	3.22418		1008	FTC_trim_contig_3871_mapping	1812	35	3.4862		1008	DD_trim_contig_1074_mapping	1804	49	5.29102		1008	WD_trim_contig_8064_mapping	1472	29	3.56726
	1009	SFP_trim_contig_10905_mapping	783	19	3.91699		1009	FTC_trim_contig_5368_mapping	1812	40	3.98289		1009	DD_trim_contig_2237_mapping	1804	44	4.71064		1009	WD_trim_contig_3732_mapping	1470	30	3.24558
	1010	SFP_trim_contig_10906_mapping	1488	28	3.35349		1010	FTC_trim_contig_7277_mapping	1812	33	3.32561		1010	DD_trim_contig_11033_mapping	1803	34	3.72601		1010	WD_trim_contig_5278_mapping	1469	63	7.4983
	1011	SFP_trim_contig_10907_mapping	394	7	2.84264		1011	FTC_trim_contig_8956_mapping	1812	32	3.23234		1011	DD_trim_contig_8254_mapping	1803	79	8.49861		1011	WD_trim_contig_5954_mapping	1469	27	3.57318
	1012	SFP_trim_contig_10908_mapping	328	9	4.92378		1012	FTC_trim_contig_4933_mapping	1811	68	6.94809		1012	DD_trim_contig_2124_mapping	1802	45	5.03219		1012	WD_trim_contig_3121_mapping	1468	42	4.65736
	1013	SFP_trim_contig_10909_mapping	608	10	3.03947		1013	FTC_trim_contig_5760_mapping	1811	35	3.54059		1013	DD_trim_contig_3190_mapping	1802	56	6.17925		1013	WD_trim_contig_4124_mapping	1468	29	3.72207
	1014	SFP_trim_contig_1091_mapping	574	6	1.99826		1014	FTC_trim_contig_8019_mapping	1811	40	3.71894		1014	DD_trim_contig_4359_mapping	1802	70	7.12431		1014	WD_trim_contig_12649_mapping	1467	30	3.71097
	1015	SFP_trim_contig_10910_mapping	479	13	4.73695		1015	FTC_trim_contig_2620_mapping	1810	41	4.1547		1015	DD_trim_contig_6277_mapping	1802	37	4.03274		1015	WD_trim_contig_2045_mapping	1466	41	4.63847
	1016	SFP_trim_contig_10911_mapping	1098	42	6.41712		1016	FTC_trim_contig_1959_mapping	1809	66	6.33057		1016	DD_trim_contig_15954_mapping	1801	48	4.84842		1016	WD_trim_contig_8876_mapping	1466	35	4.46521
	1017	SFP_trim_contig_10912_mapping	277	5	2.72563		1017	FTC_trim_contig_4381_mapping	1808	33	3.14768		1017	DD_trim_contig_14058_mapping	1800	48	5.04444		1017	WD_trim_contig_9245_mapping	1466	45	5.62142
	1018	SFP_trim_contig_10913_mapping	545	10	3.21284		1018	FTC_trim_contig_11632_mapping	1808	32	3.35896		1018	DD_trim_contig_3080_mapping	1799	65	7.25514		1018	WD_trim_contig_25713_mapping	1466	37	4.74898
	1019	SFP_trim_contig_10914_mapping	448	12	5.03125		1019	FTC_trim_contig_8238_mapping	1807	58	5.74377		1019	DD_trim_contig_2118_mapping	1798	42	4.59399		1019	WD_trim_contig_3623_mapping	1465	61	6.6942
	1020	SFP_trim_contig_10915_mapping	672	11	2.78869		1020	FTC_trim_contig_45_mapping	1806	43	4.28295		1020	DD_trim_contig_3704_mapping	1798	52	5.25083		1020	WD_trim_contig_250_mapping	1465	34	3.85188
	1021	SFP_trim_contig_10916_mapping	506	11	3.21344		1021	FTC_trim_contig_11971_mapping	1806	48	4.93743		1021	DD_trim_contig_1626_mapping	1798	29	3.10011		1021	WD_trim_contig_6472_mapping	1463	47	5.69036
	1022	SFP_trim_contig_10917_mapping	714	9	2.13725		1022	FTC_trim_contig_5935_mapping	1805	42	4.31634		1022	DD_trim_contig_9586_mapping	1797	57	6.31386		1022	WD_trim_contig_8225_mapping	1461	42	5.3217
	1023	SFP_trim_contig_10918_mapping	978	30	5.0726		1023	FTC_trim_contig_12436_mapping	1802	43	4.03385		1023	DD_trim_contig_6903_mapping	1796	47	4.88307		1023	WD_trim_contig_8557_mapping	1461	40	4.94114
	1024	SFP_trim_contig_10919_mapping	377	7	3.38462		1024	FTC_trim_contig_12351_mapping	1801	37	3.3859		1024	DD_trim_contig_9887_mapping	1796	60	6.31682		1024	WD_trim_contig_11402_mapping	1461	33	3.72758
	1025	SFP_trim_contig_1092_mapping	1308	38	4.91437		1025	FTC_trim_contig_1569_mapping	1800	42	4.31056		1025	DD_trim_contig_16107_mapping	1795	38	4.23733		1025	WD_trim_contig_5587_mapping	1459	30	3.69568
	1026	SFP_trim_contig_10920_mapping	1306	35	4.58576		1026	FTC_trim_contig_3540_mapping	1800	37	3.37278		1026	DD_trim_contig_9162_mapping	1794	43	4.28651		1026	WD_trim_contig_6350_mapping	1458	43	5.32167
	1027	SFP_trim_contig_10921_mapping	2840	66	4.13803		1027	FTC_trim_contig_8530_mapping	1800	37	3.48444		1027	DD_trim_contig_4838_mapping	1793	47	4.86113		1027	WD_trim_contig_5425_mapping	1458	31	3.65364
	1028	SFP_trim_contig_10922_mapping	375	6	2.81067		1028	FTC_trim_contig_13069_mapping	1799	40	4.30573		1028	DD_trim_contig_8389_mapping	1791	50	4.81965		1028	WD_trim_contig_5472_mapping	1457	36	3.51132
	1029	SFP_trim_contig_10923_mapping	644	9	2.39441		1029	FTC_trim_contig_1322_mapping	1798	45	4.60456		1029	DD_trim_contig_5148_mapping	1789	53	5.7412		1029	WD_trim_contig_10112_mapping	1457	35	4.52162
	1030	SFP_trim_contig_10924_mapping	523	12	4.08222		1030	FTC_trim_contig_1801_mapping	1798	55	5.3871		1030	DD_trim_contig_1618_mapping	1789	46	4.80268		1030	WD_trim_contig_385_mapping	1456	29	3.4011
	1031	SFP_trim_contig_10925_mapping	1055	25	4.23412		1031	FTC_trim_contig_8270_mapping	1797	56	5.65832		1031	DD_trim_contig_6333_mapping	1787	55	6.01399		1031	WD_trim_contig_9140_mapping	1456	30	3.35714
	1032	SFP_trim_contig_10926_mapping	474	8	2.60549		1032	FTC_trim_contig_3873_mapping	1796	57	5.7461		1032	DD_trim_contig_633_mapping	1786	83	8.31579		1032	WD_trim_contig_22454_mapping	1456	20	2.43956
	1033	SFP_trim_contig_10927_mapping	542	19	6.00369		1033	FTC_trim_contig_3893_mapping	1796	51	5		1033	DD_trim_contig_2106_mapping	1786	43	4.52184		1033	WD_trim_contig_499_mapping	1455	51	5.98076
	1034	SFP_trim_contig_10928_mapping	402	9	3.88806		1034	FTC_trim_contig_2794_mapping	1795	31	3.16435		1034	DD_trim_contig_4604_mapping	1786	54	5.84602		1034	WD_trim_contig_485_mapping	1454	39	4.53714
	1035	SFP_trim_contig_10929_mapping	404	6	2.75		1035	FTC_trim_contig_5556_mapping	1795	33	3.34986		1035	DD_trim_contig_7416_mapping	1786	51	5.49272		1035	WD_trim_contig_7102_mapping	1454	23	3.16781
	1036	SFP_trim_contig_1093_mapping	425	15	6.21176		1036	FTC_trim_contig_6224_mapping	1795	50	4.66072		1036	DD_trim_contig_5351_mapping	1785	55	5.92941		1036	WD_trim_contig_28084_mapping	1453	27	3.57192
	1037	SFP_trim_contig_10930_mapping	500	21	5.966		1037	FTC_trim_contig_125_mapping	1794	34	3.27369		1037	DD_trim_contig_10711_mapping	1785	46	4.67339		1037	WD_trim_contig_7980_mapping	1452	41	4.78099
	1038	SFP_trim_contig_10931_mapping	562	15	4.60676		1038	FTC_trim_contig_635_mapping	1794	62	5.86622		1038	DD_trim_contig_25674_mapping	1785	39	4.03473		1038	WD_trim_contig_13266_mapping	1452	29	3.91736
	1039	SFP_trim_contig_10932_mapping	1054	25	4.12713		1039	FTC_trim_contig_3066_mapping	1794	39	3.98272		1039	DD_trim_contig_1430_mapping	1784	77	7.04036		1039	WD_trim_contig_25996_mapping	1452	22	2.93526
	1040	SFP_trim_contig_10933_mapping	440	10	4.175		1040	FTC_trim_contig_4167_mapping	1794	33	3.45708		1040	DD_trim_contig_1693_mapping	1783	78	8.12451		1040	WD_trim_contig_12194_mapping	1451	42	4.91178
	1041	SFP_trim_contig_10934_mapping	743	21	5.08075		1041	FTC_trim_contig_13133_mapping	1794	41	4.01282		1041	DD_trim_contig_3242_mapping	1782	57	5.86027		1041	WD_trim_contig_12782_mapping	1451	34	3.61061
	1042	SFP_trim_contig_10935_mapping	355	13	6.76901		1042	FTC_trim_contig_13330_mapping	1794	35	3.4359		1042	DD_trim_contig_4535_mapping	1781	46	4.65244		1042	WD_trim_contig_6907_mapping	1450	33	3.92759
	1043	SFP_trim_contig_10936_mapping	389	6	2.70694		1043	FTC_trim_contig_1411_mapping	1793	53	4.85555		1043	DD_trim_contig_1532_mapping	1780	51	5.74326		1043	WD_trim_contig_1740_mapping	1449	54	6.9234
	1044	SFP_trim_contig_10937_mapping	577	6	1.78856		1044	FTC_trim_contig_1193_mapping	1792	46	4.6596		1044	DD_trim_contig_6385_mapping	1780	63	6.4882		1044	WD_trim_contig_9992_mapping	1449	27	2.8461
	1045	SFP_trim_contig_10938_mapping	1067	20	3.36926		1045	FTC_trim_contig_1528_mapping	1792	61	6.18862		1045	DD_trim_contig_16441_mapping	1780	27	2.73315		1045	WD_trim_contig_4258_mapping	1449	39	4.71498
	1046	SFP_trim_contig_10939_mapping	2082	42	3.57061		1046	FTC_trim_contig_11130_mapping	1792	41	4.19308		1046	DD_trim_contig_3369_mapping	1779	39	4.26757		1046	WD_trim_contig_11449_mapping	1448	51	6.04834
	1047	SFP_trim_contig_1094_mapping	882	21	4.11338		1047	FTC_trim_contig_582_mapping	1791	39	3.67951		1047	DD_trim_contig_1901_mapping	1778	48	5.29978		1047	WD_trim_contig_4265_mapping	1447	44	5.16932
	1048	SFP_trim_contig_10940_mapping	370	4	2.14595		1048	FTC_trim_contig_2815_mapping	1791	46	4.48353		1048	DD_trim_contig_8626_mapping	1778	66	7.15073		1048	WD_trim_contig_5556_mapping	1447	60	7.14582
	1049	SFP_trim_contig_10941_mapping	930	30	5.54731		1049	FTC_trim_contig_8775_mapping	1791	31	3.06868		1049	DD_trim_contig_4279_mapping	1777	31	3.3821		1049	WD_trim_contig_7874_mapping	1447	37	4.63787
	1050	SFP_trim_contig_10942_mapping	1490	34	4.01477		1050	FTC_trim_contig_3330_mapping	1790	47	4.81229		1050	DD_trim_contig_14798_mapping	1777	65	7.02532		1050	WD_trim_contig_13945_mapping	1447	44	5.40221
	1051	SFP_trim_contig_10943_mapping	1367	35	4.01536		1051	FTC_trim_contig_1965_mapping	1789	35	3.27837		1051	DD_trim_contig_4679_mapping	1776	38	3.86824		1051	WD_trim_contig_18234_mapping	1447	27	3.26469
	1052	SFP_trim_contig_10944_mapping	446	13	5.27803		1052	FTC_trim_contig_3168_mapping	1789	47	4.68027		1052	DD_trim_contig_10552_mapping	1775	54	5.16451		1052	WD_trim_contig_464_mapping	1445	60	7.33356
	1053	SFP_trim_contig_10945_mapping	1193	32	4.65465		1053	FTC_trim_contig_783_mapping	1788	44	4.33557		1053	DD_trim_contig_1021_mapping	1775	46	4.7493		1053	WD_trim_contig_799_mapping	1445	32	4.04913
	1054	SFP_trim_contig_10946_mapping	714	26	6.4916		1054	FTC_trim_contig_4550_mapping	1788	50	4.63031		1054	DD_trim_contig_9791_mapping	1774	56	6.34893		1054	WD_trim_contig_4894_mapping	1443	50	5.71518
	1055	SFP_trim_contig_10947_mapping	1186	24	3.56998		1055	FTC_trim_contig_4740_mapping	1788	39	3.97595		1055	DD_trim_contig_10094_mapping	1774	39	4.15784		1055	WD_trim_contig_15678_mapping	1443	53	5.76646
	1056	SFP_trim_contig_10948_mapping	276	6	4.24275		1056	FTC_trim_contig_4453_mapping	1787	52	4.80694		1056	DD_trim_contig_1249_mapping	1772	66	6.59255		1056	WD_trim_contig_18017_mapping	1443	49	6.05405
	1057	SFP_trim_contig_10949_mapping	1652	52	5.35169		1057	FTC_trim_contig_9846_mapping	1787	33	3.30106		1057	DD_trim_contig_9296_mapping	1772	43	4.52088		1057	WD_trim_contig_4727_mapping	1442	37	4.14078
	1058	SFP_trim_contig_1095_mapping	769	24	5.28869		1058	FTC_trim_contig_820_mapping	1786	44	4.58399		1058	DD_trim_contig_14818_mapping	1772	45	4.90181		1058	WD_trim_contig_15021_mapping	1442	45	5.45354
	1059	SFP_trim_contig_10950_mapping	525	13	4.04381		1059	FTC_trim_contig_8664_mapping	1786	43	4.18533		1059	DD_trim_contig_5095_mapping	1771	53	5.88876		1059	WD_trim_contig_13736_mapping	1441	47	5.86468
	1060	SFP_trim_contig_10951_mapping	742	13	2.93666		1060	FTC_trim_contig_1174_mapping	1785	34	3.29468		1060	DD_trim_contig_7381_mapping	1769	52	4.90729		1060	WD_trim_contig_299_mapping	1440	54	5.91181
	1061	SFP_trim_contig_10952_mapping	718	15	3.70474		1061	FTC_trim_contig_5178_mapping	1784	53	5.47422		1061	DD_trim_contig_3575_mapping	1769	41	3.97626		1061	WD_trim_contig_18126_mapping	1440	36	3.88819
	1062	SFP_trim_contig_10953_mapping	1081	27	4.47364		1062	FTC_trim_contig_18882_mapping	1784	29	2.64966		1062	DD_trim_contig_7032_mapping	1768	46	4.94231		1062	WD_trim_contig_2023_mapping	1439	49	5.66296
	1063	SFP_trim_contig_10954_mapping	1044	31	5.21743		1063	FTC_trim_contig_409_mapping	1782	43	4.11728		1063	DD_trim_contig_9369_mapping	1767	71	7.86531		1063	WD_trim_contig_6946_mapping	1439	31	4.0681
	1064	SFP_trim_contig_10955_mapping	1443	40	4.86279		1064	FTC_trim_contig_2621_mapping	1782	33	3.39955		1064	DD_trim_contig_4715_mapping	1765	64	6.96827		1064	WD_trim_contig_1968_mapping	1438	44	5.5911
	1065	SFP_trim_contig_10956_mapping	328	4	2.32012		1065	FTC_trim_contig_7804_mapping	1782	40	4.0477		1065	DD_trim_contig_17358_mapping	1763	69	7.42484		1065	WD_trim_contig_5022_mapping	1438	33	4.04937
	1066	SFP_trim_contig_10957_mapping	322	3	1.74224		1066	FTC_trim_contig_10219_mapping	1782	55	5.52076		1066	DD_trim_contig_8118_mapping	1761	50	5.41056		1066	WD_trim_contig_9411_mapping	1438	24	3.05633
	1067	SFP_trim_contig_10958_mapping	704	21	5.40199		1067	FTC_trim_contig_754_mapping	1781	45	4.60415		1067	DD_trim_contig_2288_mapping	1759	42	4.87038		1067	WD_trim_contig_13915_mapping	1438	31	3.86231
	1068	SFP_trim_contig_10959_mapping	918	28	5.47603		1068	FTC_trim_contig_5223_mapping	1781	33	3.16283		1068	DD_trim_contig_11759_mapping	1758	51	5.68316		1068	WD_trim_contig_1626_mapping	1438	46	5.63491
	1069	SFP_trim_contig_1096_mapping	550	14	4.17273		1069	FTC_trim_contig_2520_mapping	1780	39	3.62472		1069	DD_trim_contig_7065_mapping	1757	50	5.45191		1069	WD_trim_contig_8058_mapping	1437	32	3.6618
	1070	SFP_trim_contig_10960_mapping	259	4	2.72587		1070	FTC_trim_contig_4455_mapping	1780	51	5.15674		1070	DD_trim_contig_7215_mapping	1757	30	2.90211		1070	WD_trim_contig_13395_mapping	1437	29	3.53097
	1071	SFP_trim_contig_10961_mapping	563	10	2.91652		1071	FTC_trim_contig_6973_mapping	1780	47	4.6809		1071	DD_trim_contig_8044_mapping	1756	34	3.7836		1071	WD_trim_contig_3905_mapping	1437	51	5.64231
	1072	SFP_trim_contig_10962_mapping	1118	29	4.97853		1072	FTC_trim_contig_2218_mapping	1779	34	3.41147		1072	DD_trim_contig_1287_mapping	1755	43	4.78291		1072	WD_trim_contig_7896_mapping	1437	65	8.10369
	1073	SFP_trim_contig_10963_mapping	976	29	5.32889		1073	FTC_trim_contig_3452_mapping	1779	31	2.9837		1073	DD_trim_contig_4574_mapping	1755	53	5.52365		1073	WD_trim_contig_2629_mapping	1436	31	3.95752
	1074	SFP_trim_contig_10964_mapping	1644	28	2.91363		1074	FTC_trim_contig_5825_mapping	1779	42	4.47049		1074	DD_trim_contig_5062_mapping	1755	42	4.45242		1074	WD_trim_contig_24514_mapping	1436	26	3.6163
	1075	SFP_trim_contig_10965_mapping	1423	32	3.66198		1075	FTC_trim_contig_10909_mapping	1779	30	3.19224		1075	DD_trim_contig_4878_mapping	1754	56	6.13797		1075	WD_trim_contig_9367_mapping	1434	27	3.64017
	1076	SFP_trim_contig_10966_mapping	315	10	5.28254		1076	FTC_trim_contig_391_mapping	1778	47	4.66254		1076	DD_trim_contig_6101_mapping	1754	48	5.13797		1076	WD_trim_contig_3683_mapping	1433	65	7.95255
	1077	SFP_trim_contig_10967_mapping	1125	27	4.056		1077	FTC_trim_contig_5654_mapping	1778	39	4.10349		1077	DD_trim_contig_5796_mapping	1753	73	8.03936		1077	WD_trim_contig_13818_mapping	1433	21	2.84997
	1078	SFP_trim_contig_10968_mapping	888	25	4.96171		1078	FTC_trim_contig_1019_mapping	1777	46	4.38773		1078	DD_trim_contig_2858_mapping	1753	60	6.68682		1078	WD_trim_contig_1944_mapping	1432	57	5.66411
	1079	SFP_trim_contig_10969_mapping	545	11	3.7156		1079	FTC_trim_contig_7908_mapping	1777	39	3.94766		1079	DD_trim_contig_6390_mapping	1752	40	4.24486		1079	WD_trim_contig_6413_mapping	1432	37	4.68017
	1080	SFP_trim_contig_1097_mapping	251	5	3.51394		1080	FTC_trim_contig_2696_mapping	1776	44	4.192		1080	DD_trim_contig_7121_mapping	1751	50	5.09994		1080	WD_trim_contig_14843_mapping	1432	28	3.30726
	1081	SFP_trim_contig_10970_mapping	330	14	7.43333		1081	FTC_trim_contig_5531_mapping	1776	47	4.58727		1081	DD_trim_contig_4048_mapping	1749	44	4.73013		1081	WD_trim_contig_5064_mapping	1431	93	10.6129
	1082	SFP_trim_contig_10971_mapping	495	11	3.9798		1082	FTC_trim_contig_6270_mapping	1776	50	4.88908		1082	DD_trim_contig_4531_mapping	1749	47	5.19897		1082	WD_trim_contig_2450_mapping	1430	51	6.06434
	1083	SFP_trim_contig_10972_mapping	607	12	3.60626		1083	FTC_trim_contig_4348_mapping	1775	47	4.62479		1083	DD_trim_contig_10489_mapping	1749	47	5.30189		1083	WD_trim_contig_7161_mapping	1430	33	4.05804
	1084	SFP_trim_contig_10973_mapping	614	20	5.78339		1084	FTC_trim_contig_15488_mapping	1775	32	3.3493		1084	DD_trim_contig_24527_mapping	1749	33	3.62779		1084	WD_trim_contig_10913_mapping	1430	36	4.21818
	1085	SFP_trim_contig_10974_mapping	841	14	2.85375		1085	FTC_trim_contig_978_mapping	1774	63	5.97182		1085	DD_trim_contig_1079_mapping	1747	43	4.91013		1085	WD_trim_contig_17108_mapping	1430	26	3.50769
	1086	SFP_trim_contig_10975_mapping	883	26	4.92072		1086	FTC_trim_contig_13406_mapping	1774	35	3.64487		1086	DD_trim_contig_4968_mapping	1747	65	7.05724		1086	WD_trim_contig_249_mapping	1428	35	4.62185
	1087	SFP_trim_contig_10976_mapping	446	9	3.19731		1087	FTC_trim_contig_6334_mapping	1773	32	3.20417		1087	DD_trim_contig_9204_mapping	1747	75	8.34001		1087	WD_trim_contig_11872_mapping	1427	25	3.14015
	1088	SFP_trim_contig_10977_mapping	685	25	6.46131		1088	FTC_trim_contig_6101_mapping	1772	49	5.01693		1088	DD_trim_contig_4030_mapping	1745	69	7.87507		1088	WD_trim_contig_14008_mapping	1426	23	3.06101
	1089	SFP_trim_contig_10978_mapping	373	9	3.7882		1089	FTC_trim_contig_8196_mapping	1772	59	5.86005		1089	DD_trim_contig_2574_mapping	1744	53	5.77236		1089	WD_trim_contig_1642_mapping	1425	52	5.8
	1090	SFP_trim_contig_10979_mapping	1469	27	3.40436		1090	FTC_trim_contig_5410_mapping	1771	49	4.67928		1090	DD_trim_contig_9676_mapping	1744	63	6.39278		1090	WD_trim_contig_2044_mapping	1425	80	8.96
	1091	SFP_trim_contig_1098_mapping	664	11	2.84337		1091	FTC_trim_contig_6690_mapping	1770	42	3.62203		1091	DD_trim_contig_7203_mapping	1743	46	5.18531		1091	WD_trim_contig_6293_mapping	1425	24	3.10386
	1092	SFP_trim_contig_10980_mapping	765	17	3.21176		1092	FTC_trim_contig_11610_mapping	1770	37	3.9339		1092	DD_trim_contig_7782_mapping	1742	51	5.65786		1092	WD_trim_contig_24484_mapping	1425	25	3.23298
	1093	SFP_trim_contig_10981_mapping	355	7	3.51549		1093	FTC_trim_contig_650_mapping	1769	52	4.87677		1093	DD_trim_contig_4997_mapping	1739	44	4.55492		1093	WD_trim_contig_8599_mapping	1424	49	6.38272
	1094	SFP_trim_contig_10982_mapping	449	15	4.85078		1094	FTC_trim_contig_3121_mapping	1769	39	3.98135		1094	DD_trim_contig_5126_mapping	1739	53	5.95457		1094	WD_trim_contig_16975_mapping	1424	31	4.125
	1095	SFP_trim_contig_10983_mapping	991	13	2.32392		1095	FTC_trim_contig_6414_mapping	1769	35	3.33239		1095	DD_trim_contig_1589_mapping	1739	74	7.76308		1095	WD_trim_contig_18820_mapping	1423	31	3.76669
	1096	SFP_trim_contig_10984_mapping	575	10	3.05739		1096	FTC_trim_contig_7124_mapping	1768	32	3.25		1096	DD_trim_contig_745_mapping	1738	30	3.49482		1096	WD_trim_contig_505_mapping	1421	25	3.23716
	1097	SFP_trim_contig_10985_mapping	1458	40	4.85048		1097	FTC_trim_contig_9001_mapping	1768	47	4.72624		1097	DD_trim_contig_855_mapping	1738	68	7.89413		1097	WD_trim_contig_3232_mapping	1421	55	6.80788
	1098	SFP_trim_contig_10986_mapping	1341	22	2.85459		1098	FTC_trim_contig_13320_mapping	1768	51	4.96493		1098	DD_trim_contig_3701_mapping	1738	39	4.50345		1098	WD_trim_contig_3476_mapping	1420	28	3.40141
	1099	SFP_trim_contig_10987_mapping	595	17	4.51429		1099	FTC_trim_contig_4247_mapping	1767	48	4.90492		1099	DD_trim_contig_4074_mapping	1738	43	4.85558		1099	WD_trim_contig_4563_mapping	1420	51	6.21408
	1100	SFP_trim_contig_10988_mapping	1128	27	4.1773		1100	FTC_trim_contig_2512_mapping	1766	41	4.01189		1100	DD_trim_contig_4011_mapping	1738	24	2.70368		1100	WD_trim_contig_6716_mapping	1420	52	6.65634
	1101	SFP_trim_contig_10989_mapping	1101	28	4.39237		1101	FTC_trim_contig_1476_mapping	1765	31	3.23456		1101	DD_trim_contig_4966_mapping	1737	52	5.93092		1101	WD_trim_contig_11894_mapping	1420	30	3.79577
	1102	SFP_trim_contig_1099_mapping	1171	28	4.14603		1102	FTC_trim_contig_147_mapping	1764	39	3.77494		1102	DD_trim_contig_9102_mapping	1737	47	4.98849		1102	WD_trim_contig_11161_mapping	1419	33	4.25159
	1103	SFP_trim_contig_10990_mapping	941	23	4.3847		1103	FTC_trim_contig_5530_mapping	1763	41	3.96427		1103	DD_trim_contig_16637_mapping	1737	40	4.52907		1103	WD_trim_contig_1356_mapping	1417	44	5.64361
	1104	SFP_trim_contig_10991_mapping	752	21	4.52261		1104	FTC_trim_contig_6929_mapping	1763	37	3.82189		1104	DD_trim_contig_1179_mapping	1736	43	4.75058		1104	WD_trim_contig_2289_mapping	1417	51	6.37403
	1105	SFP_trim_contig_10992_mapping	283	5	2.95406		1105	FTC_trim_contig_550_mapping	1762	75	7.02951		1105	DD_trim_contig_3676_mapping	1736	47	5.10599		1105	WD_trim_contig_7643_mapping	1417	40	5.05293
	1106	SFP_trim_contig_10993_mapping	1698	36	3.74146		1106	FTC_trim_contig_4914_mapping	1762	53	5.21964		1106	DD_trim_contig_10210_mapping	1735	35	3.92046		1106	WD_trim_contig_17516_mapping	1417	39	4.47989
	1107	SFP_trim_contig_10994_mapping	426	8	3.38028		1107	FTC_trim_contig_1719_mapping	1760	32	3.27841		1107	DD_trim_contig_16159_mapping	1733	35	3.6809		1107	WD_trim_contig_1634_mapping	1416	28	3.5678
	1108	SFP_trim_contig_10995_mapping	552	8	2.66304		1108	FTC_trim_contig_5102_mapping	1760	53	5.19034		1108	DD_trim_contig_3424_mapping	1732	28	3.07564		1108	WD_trim_contig_17649_mapping	1415	28	3.80495
	1109	SFP_trim_contig_10996_mapping	629	12	2.70588		1109	FTC_trim_contig_4889_mapping	1759	32	3.33769		1109	DD_trim_contig_4424_mapping	1732	59	6.43995		1109	WD_trim_contig_5612_mapping	1414	30	3.66054
	1110	SFP_trim_contig_10997_mapping	612	8	2.38889		1110	FTC_trim_contig_11025_mapping	1759	49	4.76691		1110	DD_trim_contig_18416_mapping	1731	36	4.1063		1110	WD_trim_contig_6845_mapping	1414	40	5.00636
	1111	SFP_trim_contig_10998_mapping	764	11	2.41623		1111	FTC_trim_contig_1401_mapping	1758	39	4.09898		1111	DD_trim_contig_5605_mapping	1730	57	6.29595		1111	WD_trim_contig_9590_mapping	1413	36	3.81883
	1112	SFP_trim_contig_10999_mapping	677	8	2.1551		1112	FTC_trim_contig_7153_mapping	1757	45	4.65452		1112	DD_trim_contig_15375_mapping	1730	39	4.27168		1112	WD_trim_contig_14061_mapping	1413	40	5.13163
	1113	SFP_trim_contig_11_mapping	2160	61	4.85694		1113	FTC_trim_contig_611_mapping	1756	40	3.96241		1113	DD_trim_contig_3823_mapping	1729	38	4.0133		1113	WD_trim_contig_3441_mapping	1413	38	4.67233
	1114	SFP_trim_contig_110_mapping	662	26	6.96224		1114	FTC_trim_contig_1491_mapping	1756	43	4.44761		1114	DD_trim_contig_9171_mapping	1729	57	5.85078		1114	WD_trim_contig_4050_mapping	1413	49	5.66596
	1115	SFP_trim_contig_1100_mapping	365	10	4.54795		1115	FTC_trim_contig_2744_mapping	1756	66	6.96583		1115	DD_trim_contig_1172_mapping	1728	48	5.06192		1115	WD_trim_contig_12063_mapping	1412	29	3.98725
	1116	SFP_trim_contig_11000_mapping	572	12	3.7972		1116	FTC_trim_contig_12305_mapping	1756	42	4.14863		1116	DD_trim_contig_6721_mapping	1728	39	4.40856		1116	WD_trim_contig_4444_mapping	1411	43	5.57902
	1117	SFP_trim_contig_11001_mapping	1752	94	9.3476		1117	FTC_trim_contig_6443_mapping	1754	36	3.68586		1117	DD_trim_contig_8719_mapping	1728	60	6.86111		1117	WD_trim_contig_9190_mapping	1411	22	2.62792
	1118	SFP_trim_contig_11002_mapping	1044	21	3.59579		1118	FTC_trim_contig_7942_mapping	1754	33	3.43044		1118	DD_trim_contig_11897_mapping	1728	41	4.76562		1118	WD_trim_contig_14790_mapping	1411	33	4.35152
	1119	SFP_trim_contig_11003_mapping	251	7	5.25498		1119	FTC_trim_contig_7265_mapping	1752	39	3.7597		1119	DD_trim_contig_7192_mapping	1727	55	5.77649		1119	WD_trim_contig_4188_mapping	1411	22	2.87101
	1120	SFP_trim_contig_11004_mapping	891	20	3.80135		1120	FTC_trim_contig_3603_mapping	1751	55	5.70246		1120	DD_trim_contig_8421_mapping	1726	23	2.53013		1120	WD_trim_contig_72_mapping	1410	98	11.6397
	1121	SFP_trim_contig_11005_mapping	1772	54	5.50113		1121	FTC_trim_contig_8329_mapping	1751	51	5.37407		1121	DD_trim_contig_1210_mapping	1724	60	6.96172		1121	WD_trim_contig_4264_mapping	1410	35	4.63617
	1122	SFP_trim_contig_11006_mapping	466	6	2.26824		1122	FTC_trim_contig_2967_mapping	1750	48	4.88914		1122	DD_trim_contig_5115_mapping	1724	38	4.21056		1122	WD_trim_contig_5461_mapping	1410	35	4.4922
	1123	SFP_trim_contig_11007_mapping	634	8	2.26972		1123	FTC_trim_contig_4878_mapping	1750	43	4.352		1123	DD_trim_contig_2279_mapping	1722	111	10.7474		1123	WD_trim_contig_8687_mapping	1410	40	4.98511
	1124	SFP_trim_contig_11008_mapping	340	7	3.35882		1124	FTC_trim_contig_2406_mapping	1749	51	5.30875		1124	DD_trim_contig_5927_mapping	1722	84	9.77468		1124	WD_trim_contig_19463_mapping	1410	26	3.34255
	1125	SFP_trim_contig_11009_mapping	792	17	3.30303		1125	FTC_trim_contig_10483_mapping	1749	48	4.91424		1125	DD_trim_contig_2346_mapping	1721	215	23.3696		1125	WD_trim_contig_14858_mapping	1409	31	4.26331
	1126	SFP_trim_contig_1101_mapping	548	14	4.62591		1126	FTC_trim_contig_11826_mapping	1749	50	5.31904		1126	DD_trim_contig_1450_mapping	1719	47	5.3694		1126	WD_trim_contig_8611_mapping	1408	57	7.28551
	1127	SFP_trim_contig_11010_mapping	880	24	3.9		1127	FTC_trim_contig_12364_mapping	1749	32	2.96341		1127	DD_trim_contig_5483_mapping	1719	64	7.00233		1127	WD_trim_contig_7166_mapping	1407	32	4.05259
	1128	SFP_trim_contig_11011_mapping	419	9	3.2673		1128	FTC_trim_contig_348_mapping	1748	45	4.4016		1128	DD_trim_contig_5168_mapping	1718	39	4.43481		1128	WD_trim_contig_9625_mapping	1407	47	5.44279
	1129	SFP_trim_contig_11012_mapping	806	17	3.78536		1129	FTC_trim_contig_1260_mapping	1747	52	5.31139		1129	DD_trim_contig_5947_mapping	1718	40	3.67928		1129	WD_trim_contig_11540_mapping	1407	46	5.71997
	1130	SFP_trim_contig_11013_mapping	311	4	2.21543		1130	FTC_trim_contig_1331_mapping	1746	37	3.92955		1130	DD_trim_contig_18274_mapping	1718	50	5.75437		1130	WD_trim_contig_5001_mapping	1407	62	7.53021
	1131	SFP_trim_contig_11014_mapping	278	5	3.30216		1131	FTC_trim_contig_2752_mapping	1744	33	3.43578		1131	DD_trim_contig_4070_mapping	1717	36	3.88585		1131	WD_trim_contig_7605_mapping	1406	24	3.13514
	1132	SFP_trim_contig_11015_mapping	551	20	6.57895		1132	FTC_trim_contig_5489_mapping	1741	42	4.41183		1132	DD_trim_contig_10715_mapping	1716	33	3.69872		1132	WD_trim_contig_15827_mapping	1405	33	3.85907
	1133	SFP_trim_contig_11016_mapping	391	9	3.2711		1133	FTC_trim_contig_1353_mapping	1740	41	4.28218		1133	DD_trim_contig_16776_mapping	1715	46	5.19767		1133	WD_trim_contig_7553_mapping	1404	30	3.64031
	1134	SFP_trim_contig_11017_mapping	584	12	3.22774		1134	FTC_trim_contig_2410_mapping	1740	43	3.85287		1134	DD_trim_contig_5844_mapping	1714	46	4.88681		1134	WD_trim_contig_915_mapping	1404	31	4.29772
	1135	SFP_trim_contig_11018_mapping	737	18	4.35278		1135	FTC_trim_contig_3713_mapping	1740	37	3.92586		1135	DD_trim_contig_698_mapping	1714	43	4.35298		1135	WD_trim_contig_21102_mapping	1404	33	4.39103
	1136	SFP_trim_contig_11019_mapping	415	9	3.64337		1136	FTC_trim_contig_2167_mapping	1739	50	4.56297		1136	DD_trim_contig_212_mapping	1711	51	5.99299		1136	WD_trim_contig_519_mapping	1403	35	4.44975
	1137	SFP_trim_contig_1102_mapping	1246	32	4.69342		1137	FTC_trim_contig_8945_mapping	1739	56	5.79356		1137	DD_trim_contig_7965_mapping	1711	37	4.1391		1137	WD_trim_contig_5805_mapping	1403	45	5.62224
	1138	SFP_trim_contig_11020_mapping	1014	23	3.60651		1138	FTC_trim_contig_2275_mapping	1737	53	5.14105		1138	DD_trim_contig_1195_mapping	1710	48	5.49825		1138	WD_trim_contig_9705_mapping	1403	40	5.48254
	1139	SFP_trim_contig_11021_mapping	942	14	2.66561		1139	FTC_trim_contig_299_mapping	1737	41	4.00173		1139	DD_trim_contig_2727_mapping	1710	37	4.06023		1139	WD_trim_contig_11486_mapping	1402	27	3.26248
	1140	SFP_trim_contig_11022_mapping	957	18	3.05852		1140	FTC_trim_contig_3581_mapping	1737	42	4.2205		1140	DD_trim_contig_6313_mapping	1710	47	5.26491		1140	WD_trim_contig_16461_mapping	1402	20	2.67261
	1141	SFP_trim_contig_11023_mapping	1139	29	4.36435		1141	FTC_trim_contig_7017_mapping	1736	43	4.44182		1141	DD_trim_contig_14510_mapping	1707	42	4.64851		1141	WD_trim_contig_9940_mapping	1401	35	4.33119
	1142	SFP_trim_contig_11024_mapping	733	17	4.01364		1142	FTC_trim_contig_8630_mapping	1736	55	5.09965		1142	DD_trim_contig_8651_mapping	1706	39	4.49707		1142	WD_trim_contig_14058_mapping	1400	51	6.49
	1143	SFP_trim_contig_11025_mapping	500	10	3.16		1143	FTC_trim_contig_9266_mapping	1735	39	3.96427		1143	DD_trim_contig_12686_mapping	1706	44	4.67937		1143	WD_trim_contig_14558_mapping	1400	33	4.40214
	1144	SFP_trim_contig_11026_mapping	385	4	1.91169		1144	FTC_trim_contig_7402_mapping	1734	36	3.47693		1144	DD_trim_contig_3673_mapping	1705	56	6.2305		1144	WD_trim_contig_4081_mapping	1399	30	4.13796
	1145	SFP_trim_contig_11027_mapping	1402	30	3.86805		1145	FTC_trim_contig_9687_mapping	1734	50	5.33564		1145	DD_trim_contig_1605_mapping	1704	37	3.86033		1145	WD_trim_contig_4216_mapping	1399	39	4.58756
	1146	SFP_trim_contig_11028_mapping	566	11	3.68375		1146	FTC_trim_contig_2335_mapping	1733	45	4.59781		1146	DD_trim_contig_1556_mapping	1704	41	4.39554		1146	WD_trim_contig_13544_mapping	1399	35	4.24375
	1147	SFP_trim_contig_11029_mapping	246	8	5.73577		1147	FTC_trim_contig_2775_mapping	1733	45	4.24178		1147	DD_trim_contig_6203_mapping	1704	60	6.95129		1147	WD_trim_contig_8817_mapping	1399	36	4.6862
	1148	SFP_trim_contig_1103_mapping	1098	34	5.55829		1148	FTC_trim_contig_10243_mapping	1733	51	5.31391		1148	DD_trim_contig_7821_mapping	1703	50	5.65884		1148	WD_trim_contig_3927_mapping	1398	41	5.30615
	1149	SFP_trim_contig_11030_mapping	658	17	4.29635		1149	FTC_trim_contig_1716_mapping	1732	45	4.85508		1149	DD_trim_contig_447_mapping	1702	72	7.51469		1149	WD_trim_contig_13588_mapping	1398	25	3.15522
	1150	SFP_trim_contig_11031_mapping	1740	53	5.40287		1150	FTC_trim_contig_10038_mapping	1732	35	3.54446		1150	DD_trim_contig_7403_mapping	1702	46	5.10635		1150	WD_trim_contig_16174_mapping	1398	41	5.13948
	1151	SFP_trim_contig_11032_mapping	677	24	6.64549		1151	FTC_trim_contig_9501_mapping	1731	38	4.02311		1151	DD_trim_contig_1481_mapping	1701	57	6.32158		1151	WD_trim_contig_13992_mapping	1398	41	5.42704
	1152	SFP_trim_contig_11033_mapping	1080	27	4.12222		1152	FTC_trim_contig_586_mapping	1730	50	5.19653		1152	DD_trim_contig_4911_mapping	1701	57	5.92416		1152	WD_trim_contig_6708_mapping	1397	44	5.23264
	1153	SFP_trim_contig_11034_mapping	306	11	5.70261		1153	FTC_trim_contig_2246_mapping	1730	50	5.04566		1153	DD_trim_contig_895_mapping	1700	46	4.84118		1153	WD_trim_contig_6642_mapping	1397	61	7.87616
	1154	SFP_trim_contig_11035_mapping	897	20	3.74136		1154	FTC_trim_contig_3720_mapping	1729	39	4.09427		1154	DD_trim_contig_6032_mapping	1700	66	7.77471		1154	WD_trim_contig_3225_mapping	1395	44	5.67599
	1155	SFP_trim_contig_11036_mapping	573	15	4.75567		1155	FTC_trim_contig_5311_mapping	1726	37	3.48436		1155	DD_trim_contig_21_mapping	1700	35	3.99353		1155	WD_trim_contig_8583_mapping	1395	29	3.83441
	1156	SFP_trim_contig_11037_mapping	1000	16	2.784		1156	FTC_trim_contig_11501_mapping	1726	33	3.54056		1156	DD_trim_contig_15445_mapping	1700	32	3.30588		1156	WD_trim_contig_11699_mapping	1395	22	2.85305
	1157	SFP_trim_contig_11038_mapping	349	9	3.89971		1157	FTC_trim_contig_2415_mapping	1725	52	4.9971		1157	DD_trim_contig_456_mapping	1698	49	4.93757		1157	WD_trim_contig_21231_mapping	1395	38	4.79713
	1158	SFP_trim_contig_11039_mapping	1084	20	2.98247		1158	FTC_trim_contig_3577_mapping	1725	32	3.24522		1158	DD_trim_contig_1995_mapping	1697	48	5.30583		1158	WD_trim_contig_7953_mapping	1393	38	4.7509
	1159	SFP_trim_contig_1104_mapping	927	18	3.33333		1159	FTC_trim_contig_7820_mapping	1725	30	3.2029		1159	DD_trim_contig_3659_mapping	1697	35	4.11137		1159	WD_trim_contig_8976_mapping	1393	46	5.50036
	1160	SFP_trim_contig_11040_mapping	899	21	4.15795		1160	FTC_trim_contig_9255_mapping	1725	39	4.16232		1160	DD_trim_contig_14446_mapping	1697	27	3.00118		1160	WD_trim_contig_10580_mapping	1393	27	3.67696
	1161	SFP_trim_contig_11041_mapping	451	7	2.47894		1161	FTC_trim_contig_813_mapping	1724	49	5.02784		1161	DD_trim_contig_3237_mapping	1696	55	5.77476		1161	WD_trim_contig_22059_mapping	1393	42	5.59296
	1162	SFP_trim_contig_11042_mapping	441	11	3.34014		1162	FTC_trim_contig_2285_mapping	1723	41	4.4202		1162	DD_trim_contig_4395_mapping	1695	49	5.66077		1162	WD_trim_contig_10733_mapping	1392	43	5.38721
	1163	SFP_trim_contig_11043_mapping	1381	29	3.54526		1163	FTC_trim_contig_5717_mapping	1723	38	3.82008		1163	DD_trim_contig_5251_mapping	1694	32	3.72432		1163	WD_trim_contig_2983_mapping	1390	21	2.63741
	1164	SFP_trim_contig_11044_mapping	295	6	3.27797		1164	FTC_trim_contig_9039_mapping	1723	41	4.09344		1164	DD_trim_contig_9261_mapping	1691	53	6.02957		1164	WD_trim_contig_6279_mapping	1390	60	7.65324
	1165	SFP_trim_contig_11045_mapping	608	17	4.88651		1165	FTC_trim_contig_3406_mapping	1722	62	6.53542		1165	DD_trim_contig_8411_mapping	1690	38	4.21479		1165	WD_trim_contig_9285_mapping	1390	41	4.88849
	1166	SFP_trim_contig_11046_mapping	788	15	3.44162		1166	FTC_trim_contig_6975_mapping	1722	36	3.60743		1166	DD_trim_contig_20323_mapping	1689	62	7.10835		1166	WD_trim_contig_3358_mapping	1389	32	3.76026
	1167	SFP_trim_contig_11047_mapping	594	15	3.86195		1167	FTC_trim_contig_13111_mapping	1722	28	2.90476		1167	DD_trim_contig_5436_mapping	1688	47	5.46327		1167	WD_trim_contig_3481_mapping	1389	41	5.5378
	1168	SFP_trim_contig_11048_mapping	1108	41	6.7148		1168	FTC_trim_contig_2938_mapping	1720	41	4.26163		1168	DD_trim_contig_1342_mapping	1684	61	6.85808		1168	WD_trim_contig_3907_mapping	1389	26	3.43341
	1169	SFP_trim_contig_11049_mapping	403	6	2.67494		1169	FTC_trim_contig_9277_mapping	1718	54	5.6461		1169	DD_trim_contig_7542_mapping	1684	52	5.78504		1169	WD_trim_contig_8964_mapping	1389	32	3.69978
	1170	SFP_trim_contig_1105_mapping	5335	189	6.15839		1170	FTC_trim_contig_12697_mapping	1718	47	5.04715		1170	DD_trim_contig_10653_mapping	1684	43	5.07126		1170	WD_trim_contig_7805_mapping	1389	28	3.74802
	1171	SFP_trim_contig_11050_mapping	843	19	3.95374		1171	FTC_trim_contig_7020_mapping	1717	33	3.57775		1171	DD_trim_contig_12570_mapping	1684	29	3.23456		1171	WD_trim_contig_11738_mapping	1389	47	5.7473
	1172	SFP_trim_contig_11051_mapping	393	7	3.21628		1172	FTC_trim_contig_434_mapping	1716	33	3.6451		1172	DD_trim_contig_15074_mapping	1684	30	3.44418		1172	WD_trim_contig_201_mapping	1388	30	3.7111
	1173	SFP_trim_contig_11052_mapping	562	12	3.74377		1173	FTC_trim_contig_2594_mapping	1716	38	3.7803		1173	DD_trim_contig_5707_mapping	1683	57	6.34046		1173	WD_trim_contig_3624_mapping	1388	56	7.39481
	1174	SFP_trim_contig_11053_mapping	757	13	3.00264		1174	FTC_trim_contig_6210_mapping	1716	42	4.21212		1174	DD_trim_contig_15114_mapping	1681	51	5.71921		1174	WD_trim_contig_10592_mapping	1388	34	4.03602
	1175	SFP_trim_contig_11054_mapping	917	16	3.12105		1175	FTC_trim_contig_3036_mapping	1714	29	2.96091		1175	DD_trim_contig_4254_mapping	1680	44	4.95476		1175	WD_trim_contig_13775_mapping	1388	51	6.44308
	1176	SFP_trim_contig_11055_mapping	385	10	4.07013		1176	FTC_trim_contig_2427_mapping	1712	123	11.1484		1176	DD_trim_contig_9834_mapping	1680	25	2.87917		1176	WD_trim_contig_1908_mapping	1387	49	6.44484
	1177	SFP_trim_contig_11056_mapping	311	9	4.67524		1177	FTC_trim_contig_9914_mapping	1712	41	4.33528		1177	DD_trim_contig_3380_mapping	1679	35	4.08041		1177	WD_trim_contig_602_mapping	1386	28	3.8557
	1178	SFP_trim_contig_11057_mapping	1518	39	4.42754		1178	FTC_trim_contig_3347_mapping	1711	36	3.91175		1178	DD_trim_contig_4600_mapping	1679	38	4.30197		1178	WD_trim_contig_3147_mapping	1386	33	4.4632
	1179	SFP_trim_contig_11058_mapping	1479	39	4.76471		1179	FTC_trim_contig_10093_mapping	1711	48	4.50088		1179	DD_trim_contig_21737_mapping	1679	25	2.91126		1179	WD_trim_contig_3656_mapping	1386	37	5.3456
	1180	SFP_trim_contig_11059_mapping	1573	40	4.6904		1180	FTC_trim_contig_1561_mapping	1710	56	5.71053		1180	DD_trim_contig_9485_mapping	1678	37	4.28367		1180	WD_trim_contig_2247_mapping	1386	75	7.91991
	1181	SFP_trim_contig_1106_mapping	1674	49	5.21804		1181	FTC_trim_contig_9495_mapping	1709	31	3.36396		1181	DD_trim_contig_697_mapping	1677	70	8.35122		1181	WD_trim_contig_5481_mapping	1386	30	4.02309
	1182	SFP_trim_contig_11060_mapping	469	11	4.10874		1182	FTC_trim_contig_15014_mapping	1709	31	3.16793		1182	DD_trim_contig_13725_mapping	1677	54	6.35063		1182	WD_trim_contig_3415_mapping	1386	35	4.77489
	1183	SFP_trim_contig_11061_mapping	406	8	3.21675		1183	FTC_trim_contig_30_mapping	1707	45	4.73579		1183	DD_trim_contig_1082_mapping	1675	69	7.41493		1183	WD_trim_contig_4595_mapping	1385	24	3.17329
	1184	SFP_trim_contig_11062_mapping	306	4	2.22222		1184	FTC_trim_contig_852_mapping	1706	410	42.33		1184	DD_trim_contig_7066_mapping	1675	22	2.48299		1184	WD_trim_contig_9548_mapping	1385	32	3.98412
	1185	SFP_trim_contig_11063_mapping	244	5	2.54508		1185	FTC_trim_contig_4928_mapping	1706	52	5.41911		1185	DD_trim_contig_2112_mapping	1675	61	6.77791		1185	WD_trim_contig_2546_mapping	1384	26	3.47832
	1186	SFP_trim_contig_11064_mapping	827	25	5.34341		1186	FTC_trim_contig_5070_mapping	1706	32	3.11782		1186	DD_trim_contig_11460_mapping	1673	46	5.29229		1186	WD_trim_contig_8067_mapping	1384	25	3.35332
	1187	SFP_trim_contig_11065_mapping	1067	50	7.49203		1187	FTC_trim_contig_6901_mapping	1706	36	3.80657		1187	DD_trim_contig_12555_mapping	1673	61	6.89241		1187	WD_trim_contig_4551_mapping	1383	32	4.12364
	1188	SFP_trim_contig_11066_mapping	424	7	2.80896		1188	FTC_trim_contig_9989_mapping	1705	27	2.92786		1188	DD_trim_contig_1482_mapping	1673	39	4.0257		1188	WD_trim_contig_9185_mapping	1383	30	4.00651
	1189	SFP_trim_contig_11067_mapping	776	24	5.35052		1189	FTC_trim_contig_14476_mapping	1705	33	3.47977		1189	DD_trim_contig_12622_mapping	1672	29	3.29426		1189	WD_trim_contig_4478_mapping	1382	51	6.13459
	1190	SFP_trim_contig_11068_mapping	936	20	3.60897		1190	FTC_trim_contig_3673_mapping	1704	48	5.08509		1190	DD_trim_contig_17331_mapping	1672	34	3.71112		1190	WD_trim_contig_10039_mapping	1382	33	4.24674
	1191	SFP_trim_contig_11069_mapping	942	18	3.569		1191	FTC_trim_contig_8944_mapping	1704	48	5.14319		1191	DD_trim_contig_7947_mapping	1670	67	7.55509		1191	WD_trim_contig_3292_mapping	1381	25	3.15713
	1192	SFP_trim_contig_1107_mapping	1116	24	3.69713		1192	FTC_trim_contig_12244_mapping	1704	46	4.8439		1192	DD_trim_contig_18447_mapping	1669	59	7.16537		1192	WD_trim_contig_5755_mapping	1381	22	2.89428
	1193	SFP_trim_contig_11070_mapping	360	6	3.16389		1193	FTC_trim_contig_5082_mapping	1703	32	3.40282		1193	DD_trim_contig_1565_mapping	1667	60	6.84703		1193	WD_trim_contig_14446_mapping	1381	23	2.7777
	1194	SFP_trim_contig_11071_mapping	287	7	4.45296		1194	FTC_trim_contig_3504_mapping	1702	36	3.70094		1194	DD_trim_contig_17805_mapping	1667	33	3.80864		1194	WD_trim_contig_7961_mapping	1380	45	5.31377
	1195	SFP_trim_contig_11072_mapping	363	7	2.77961		1195	FTC_trim_contig_3962_mapping	1702	55	5.56639		1195	DD_trim_contig_5230_mapping	1666	44	5.01801		1195	WD_trim_contig_12610_mapping	1380	41	5.24348
	1196	SFP_trim_contig_11073_mapping	487	10	3.64682		1196	FTC_trim_contig_6825_mapping	1702	71	6.92656		1196	DD_trim_contig_2280_mapping	1666	67	6.83193		1196	WD_trim_contig_16972_mapping	1380	26	3.36449
	1197	SFP_trim_contig_11074_mapping	276	4	2.64493		1197	FTC_trim_contig_12785_mapping	1701	49	4.80776		1197	DD_trim_contig_7969_mapping	1664	39	4.66767		1197	WD_trim_contig_18231_mapping	1380	26	3.44058
	1198	SFP_trim_contig_11075_mapping	1427	30	3.94114		1198	FTC_trim_contig_1365_mapping	1700	37	3.80059		1198	DD_trim_contig_14726_mapping	1663	43	4.74444		1198	WD_trim_contig_2716_mapping	1379	38	4.67223
	1199	SFP_trim_contig_11076_mapping	1075	18	2.86047		1199	FTC_trim_contig_5680_mapping	1700	34	3.54176		1199	DD_trim_contig_596_mapping	1662	55	6.29001		1199	WD_trim_contig_5160_mapping	1379	35	3.95867
	1200	SFP_trim_contig_11077_mapping	303	8	4.07921		1200	FTC_trim_contig_11523_mapping	1700	38	3.76059		1200	DD_trim_contig_5228_mapping	1659	56	6.5214		1200	WD_trim_contig_14713_mapping	1378	42	5.40203
	1201	SFP_trim_contig_11078_mapping	619	16	4.52181		1201	FTC_trim_contig_5204_mapping	1699	36	3.78046		1201	DD_trim_contig_682_mapping	1659	26	2.98433		1201	WD_trim_contig_6135_mapping	1377	23	3.05301
	1202	SFP_trim_contig_11079_mapping	295	7	3.89831		1202	FTC_trim_contig_7562_mapping	1699	50	5.07357		1202	DD_trim_contig_441_mapping	1658	48	5.60615		1202	WD_trim_contig_8839_mapping	1377	39	4.44081
	1203	SFP_trim_contig_1108_mapping	1081	16	2.56152		1203	FTC_trim_contig_15926_mapping	1699	32	3.21248		1203	DD_trim_contig_2965_mapping	1656	48	5.58092		1203	WD_trim_contig_1077_mapping	1376	51	6.23474
	1204	SFP_trim_contig_11080_mapping	585	8	2.33504		1204	FTC_trim_contig_400_mapping	1698	61	6.15901		1204	DD_trim_contig_5524_mapping	1656	59	6.76691		1204	WD_trim_contig_3435_mapping	1376	61	7.65698
	1205	SFP_trim_contig_11081_mapping	282	5	3.24468		1205	FTC_trim_contig_8797_mapping	1698	39	4.03004		1205	DD_trim_contig_7886_mapping	1655	47	5.55589		1205	WD_trim_contig_4965_mapping	1376	22	3.16642
	1206	SFP_trim_contig_11082_mapping	1840	40	3.51522		1206	FTC_trim_contig_4846_mapping	1697	34	3.6429		1206	DD_trim_contig_10792_mapping	1655	40	4.35468		1206	WD_trim_contig_5143_mapping	1376	62	7.81686
	1207	SFP_trim_contig_11083_mapping	467	12	4.79443		1207	FTC_trim_contig_3869_mapping	1695	41	4.34985		1207	DD_trim_contig_11112_mapping	1654	40	4.87122		1207	WD_trim_contig_6929_mapping	1376	21	3.02471
	1208	SFP_trim_contig_11084_mapping	746	20	4.72788		1208	FTC_trim_contig_6349_mapping	1695	36	3.75811		1208	DD_trim_contig_17041_mapping	1653	43	5.22807		1208	WD_trim_contig_7073_mapping	1376	46	6.2689
	1209	SFP_trim_contig_11085_mapping	1034	18	3.17892		1209	FTC_trim_contig_7987_mapping	1694	38	3.16116		1209	DD_trim_contig_6247_mapping	1652	78	8.8069		1209	WD_trim_contig_23711_mapping	1376	27	3.83939
	1210	SFP_trim_contig_11086_mapping	1191	27	4.07221		1210	FTC_trim_contig_9591_mapping	1694	39	3.91854		1210	DD_trim_contig_5949_mapping	1652	52	6.35835		1210	WD_trim_contig_559_mapping	1375	374	45.4189
	1211	SFP_trim_contig_11087_mapping	511	8	2.75147		1211	FTC_trim_contig_9772_mapping	1694	44	4.52952		1211	DD_trim_contig_5786_mapping	1651	38	4.24228		1211	WD_trim_contig_8438_mapping	1372	50	6.16618
	1212	SFP_trim_contig_11088_mapping	351	7	3.73504		1212	FTC_trim_contig_9220_mapping	1693	38	3.66273		1212	DD_trim_contig_1879_mapping	1648	120	12.6711		1212	WD_trim_contig_16688_mapping	1372	44	5.38703
	1213	SFP_trim_contig_11089_mapping	326	6	3.51227		1213	FTC_trim_contig_1707_mapping	1692	44	4.59279		1213	DD_trim_contig_2090_mapping	1648	40	4.39381		1213	WD_trim_contig_16926_mapping	1372	27	3.69898
	1214	SFP_trim_contig_1109_mapping	2250	66	5.09511		1214	FTC_trim_contig_2642_mapping	1692	44	4.20863		1214	DD_trim_contig_17189_mapping	1648	38	4.61529		1214	WD_trim_contig_1444_mapping	1371	42	5.18089
	1215	SFP_trim_contig_11090_mapping	274	6	4.04015		1215	FTC_trim_contig_2867_mapping	1692	65	6.66608		1215	DD_trim_contig_4969_mapping	1647	51	5.95386		1215	WD_trim_contig_1818_mapping	1371	28	3.93946
	1216	SFP_trim_contig_11091_mapping	1473	37	4.44535		1216	FTC_trim_contig_3339_mapping	1691	35	3.74394		1216	DD_trim_contig_9617_mapping	1647	42	4.79417		1216	WD_trim_contig_5591_mapping	1371	50	5.60321
	1217	SFP_trim_contig_11092_mapping	757	27	6.12946		1217	FTC_trim_contig_1565_mapping	1690	44	4.71243		1217	DD_trim_contig_14921_mapping	1647	25	3.01214		1217	WD_trim_contig_2095_mapping	1370	30	4.08686
	1218	SFP_trim_contig_11093_mapping	490	12	3.97959		1218	FTC_trim_contig_3765_mapping	1690	41	4.48876		1218	DD_trim_contig_16558_mapping	1647	41	4.73528		1218	WD_trim_contig_3472_mapping	1370	46	5.85401
	1219	SFP_trim_contig_11094_mapping	518	11	3.85714		1219	FTC_trim_contig_1927_mapping	1689	40	4.37951		1219	DD_trim_contig_1762_mapping	1646	52	5.91191		1219	WD_trim_contig_3053_mapping	1369	33	4.20672
	1220	SFP_trim_contig_11095_mapping	1592	37	4.07915		1220	FTC_trim_contig_2585_mapping	1689	36	3.73712		1220	DD_trim_contig_5652_mapping	1646	33	3.77947		1220	WD_trim_contig_15798_mapping	1369	17	2.4485
	1221	SFP_trim_contig_11096_mapping	579	12	3.76511		1221	FTC_trim_contig_2102_mapping	1688	43	4.69135		1221	DD_trim_contig_6039_mapping	1645	61	6.80426		1221	WD_trim_contig_125_mapping	1368	34	4.67471
	1222	SFP_trim_contig_11097_mapping	651	21	5.13671		1222	FTC_trim_contig_3813_mapping	1688	38	3.92239		1222	DD_trim_contig_6997_mapping	1644	37	4.43187		1222	WD_trim_contig_689_mapping	1368	56	6.98684
	1223	SFP_trim_contig_11098_mapping	1190	20	2.90756		1223	FTC_trim_contig_14517_mapping	1688	29	3.23223		1223	DD_trim_contig_2957_mapping	1644	42	4.93491		1223	WD_trim_contig_4603_mapping	1368	55	6.95249
	1224	SFP_trim_contig_11099_mapping	360	6	2.93333		1224	FTC_trim_contig_1772_mapping	1687	40	4.26141		1224	DD_trim_contig_5134_mapping	1643	50	5.75167		1224	WD_trim_contig_3393_mapping	1367	37	4.92246
	1225	SFP_trim_contig_111_mapping	7268	1203	28.0881		1225	FTC_trim_contig_4999_mapping	1687	39	4.12448		1225	DD_trim_contig_3677_mapping	1642	42	5.1084		1225	WD_trim_contig_5227_mapping	1367	26	3.42063
	1226	SFP_trim_contig_1110_mapping	1285	24	3.35331		1226	FTC_trim_contig_9693_mapping	1687	50	5.1719		1226	DD_trim_contig_2149_mapping	1641	63	7.65082		1226	WD_trim_contig_7638_mapping	1367	34	4.6752
	1227	SFP_trim_contig_11100_mapping	865	17	3.53179		1227	FTC_trim_contig_5107_mapping	1686	37	3.99644		1227	DD_trim_contig_4986_mapping	1641	65	7.34796		1227	WD_trim_contig_8327_mapping	1367	27	3.52304
	1228	SFP_trim_contig_11101_mapping	601	10	3.02829		1228	FTC_trim_contig_11476_mapping	1684	34	3.50713		1228	DD_trim_contig_5623_mapping	1641	45	4.85375		1228	WD_trim_contig_8930_mapping	1367	24	3.05194
	1229	SFP_trim_contig_11102_mapping	329	8	4.06079		1229	FTC_trim_contig_1682_mapping	1683	48	4.95663		1229	DD_trim_contig_1090_mapping	1640	55	6.10183		1229	WD_trim_contig_11032_mapping	1367	32	3.85223
	1230	SFP_trim_contig_11103_mapping	997	25	4.30592		1230	FTC_trim_contig_1031_mapping	1682	43	4.73187		1230	DD_trim_contig_4108_mapping	1639	46	5.57962		1230	WD_trim_contig_18062_mapping	1367	45	5.78713
	1231	SFP_trim_contig_11104_mapping	1124	20	3.18416		1231	FTC_trim_contig_12737_mapping	1682	44	4.88109		1231	DD_trim_contig_999_mapping	1637	54	6.28222		1231	WD_trim_contig_808_mapping	1366	42	5.22914
	1232	SFP_trim_contig_11105_mapping	920	15	2.92609		1232	FTC_trim_contig_577_mapping	1681	48	5.12076		1232	DD_trim_contig_8998_mapping	1637	41	4.93097		1232	WD_trim_contig_5276_mapping	1366	42	5.66179
	1233	SFP_trim_contig_11106_mapping	390	5	1.99231		1233	FTC_trim_contig_5744_mapping	1681	46	4.5003		1233	DD_trim_contig_6093_mapping	1636	89	9.38875		1233	WD_trim_contig_11005_mapping	1366	36	4.57394
	1234	SFP_trim_contig_11107_mapping	584	10	3.11473		1234	FTC_trim_contig_8188_mapping	1681	44	4.81975		1234	DD_trim_contig_2341_mapping	1635	37	4.15963		1234	WD_trim_contig_9485_mapping	1366	57	8.00366
	1235	SFP_trim_contig_11108_mapping	442	15	5.60407		1235	FTC_trim_contig_13870_mapping	1681	32	3.27305		1235	DD_trim_contig_11612_mapping	1635	46	5.50092		1235	WD_trim_contig_3141_mapping	1365	34	4.03516
	1236	SFP_trim_contig_11109_mapping	680	16	3.81029		1236	FTC_trim_contig_2750_mapping	1680	31	3.16488		1236	DD_trim_contig_1546_mapping	1635	44	5.21346		1236	WD_trim_contig_9541_mapping	1365	38	4.84615
	1237	SFP_trim_contig_1111_mapping	3137	77	4.20944		1237	FTC_trim_contig_14057_mapping	1679	36	3.88326		1237	DD_trim_contig_1547_mapping	1634	47	5.64871		1237	WD_trim_contig_12708_mapping	1365	26	3.59267
	1238	SFP_trim_contig_11110_mapping	959	17	3.13556		1238	FTC_trim_contig_2426_mapping	1678	39	4.3093		1238	DD_trim_contig_1753_mapping	1634	31	3.69829		1238	WD_trim_contig_4351_mapping	1365	53	7.1978
	1239	SFP_trim_contig_11111_mapping	454	10	3.32379		1239	FTC_trim_contig_5046_mapping	1678	60	5.53695		1239	DD_trim_contig_4946_mapping	1634	46	5.42778		1239	WD_trim_contig_6438_mapping	1364	40	5.46554
	1240	SFP_trim_contig_11112_mapping	850	29	5.13765		1240	FTC_trim_contig_9534_mapping	1677	29	3.13476		1240	DD_trim_contig_6380_mapping	1634	39	4.58201		1240	WD_trim_contig_7133_mapping	1364	50	6.39883
	1241	SFP_trim_contig_11113_mapping	463	8	3.06048		1241	FTC_trim_contig_10974_mapping	1677	40	4.33333		1241	DD_trim_contig_5409_mapping	1634	58	6.8164		1241	WD_trim_contig_7550_mapping	1364	59	7.43255
	1242	SFP_trim_contig_11114_mapping	865	16	3.27052		1242	FTC_trim_contig_36_mapping	1676	32	3.24165		1242	DD_trim_contig_7787_mapping	1633	49	5.08512		1242	WD_trim_contig_11807_mapping	1364	29	3.96994
	1243	SFP_trim_contig_11115_mapping	838	13	2.8222		1243	FTC_trim_contig_1080_mapping	1676	41	4.42959		1243	DD_trim_contig_10418_mapping	1633	30	3.54256		1243	WD_trim_contig_5170_mapping	1363	37	4.47322
	1244	SFP_trim_contig_11116_mapping	238	8	4.09244		1244	FTC_trim_contig_1381_mapping	1676	58	5.88365		1244	DD_trim_contig_4721_mapping	1631	45	5.13611		1244	WD_trim_contig_11401_mapping	1363	27	3.43287
	1245	SFP_trim_contig_11117_mapping	250	6	2.936		1245	FTC_trim_contig_2038_mapping	1676	43	4.37589		1245	DD_trim_contig_19361_mapping	1631	36	4.20969		1245	WD_trim_contig_1843_mapping	1362	42	5.15932
	1246	SFP_trim_contig_11118_mapping	348	6	3.1092		1246	FTC_trim_contig_7956_mapping	1676	44	4.69928		1246	DD_trim_contig_7839_mapping	1630	47	5.69202		1246	WD_trim_contig_1962_mapping	1362	65	7.8649
	1247	SFP_trim_contig_11119_mapping	346	4	2.0289		1247	FTC_trim_contig_8839_mapping	1676	33	3.67601		1247	DD_trim_contig_8223_mapping	1626	47	5.74354		1247	WD_trim_contig_8519_mapping	1362	55	7.0536
	1248	SFP_trim_contig_1112_mapping	972	19	3.24383		1248	FTC_trim_contig_9312_mapping	1676	46	4.53938		1248	DD_trim_contig_4097_mapping	1626	58	6.72509		1248	WD_trim_contig_14283_mapping	1362	32	4.16593
	1249	SFP_trim_contig_11120_mapping	1041	17	2.99616		1249	FTC_trim_contig_8682_mapping	1675	41	4.11582		1249	DD_trim_contig_592_mapping	1625	37	4.07385		1249	WD_trim_contig_6712_mapping	1361	32	4.51727
	1250	SFP_trim_contig_11121_mapping	807	20	4.28129		1250	FTC_trim_contig_10516_mapping	1675	35	3.95284		1250	DD_trim_contig_1077_mapping	1625	66	7.78892		1250	WD_trim_contig_19831_mapping	1361	23	3.08964
	1251	SFP_trim_contig_11122_mapping	430	6	2.28372		1251	FTC_trim_contig_5073_mapping	1674	32	3.45878		1251	DD_trim_contig_10679_mapping	1623	37	4.5268		1251	WD_trim_contig_3072_mapping	1360	47	6.01912
	1252	SFP_trim_contig_11123_mapping	877	19	3.82896		1252	FTC_trim_contig_834_mapping	1673	40	4.57322		1252	DD_trim_contig_5211_mapping	1622	82	9.35512		1252	WD_trim_contig_1473_mapping	1359	294	34.5622
	1253	SFP_trim_contig_11124_mapping	619	12	2.91599		1253	FTC_trim_contig_10251_mapping	1673	34	3.75971		1253	DD_trim_contig_21033_mapping	1619	52	6.19209		1253	WD_trim_contig_2792_mapping	1359	49	7.21928
	1254	SFP_trim_contig_11125_mapping	298	6	2.91946		1254	FTC_trim_contig_3935_mapping	1672	34	3.73206		1254	DD_trim_contig_2894_mapping	1618	56	6.89555		1254	WD_trim_contig_12091_mapping	1359	24	3.10302
	1255	SFP_trim_contig_11126_mapping	278	6	3.96403		1255	FTC_trim_contig_4140_mapping	1672	35	3.61065		1255	DD_trim_contig_1507_mapping	1617	100	8.30921		1255	WD_trim_contig_38_mapping	1358	27	3.49632
	1256	SFP_trim_contig_11127_mapping	790	23	5.52405		1256	FTC_trim_contig_6748_mapping	1670	20	2.24251		1256	DD_trim_contig_3717_mapping	1617	49	5.42981		1256	WD_trim_contig_17622_mapping	1358	26	3.28719
	1257	SFP_trim_contig_11128_mapping	268	6	3.75		1257	FTC_trim_contig_1238_mapping	1669	67	7.08328		1257	DD_trim_contig_7182_mapping	1617	51	6.03896		1257	WD_trim_contig_20861_mapping	1358	32	4.02356
	1258	SFP_trim_contig_11129_mapping	1221	37	4.67895		1258	FTC_trim_contig_2054_mapping	1669	27	3.12163		1258	DD_trim_contig_11488_mapping	1617	30	3.5739		1258	WD_trim_contig_27439_mapping	1358	25	3.24669
	1259	SFP_trim_contig_1113_mapping	2158	68	5.54819		1259	FTC_trim_contig_1336_mapping	1669	47	5.02397		1259	DD_trim_contig_1466_mapping	1616	52	5.46349		1259	WD_trim_contig_4919_mapping	1357	37	4.63596
	1260	SFP_trim_contig_11130_mapping	331	5	2.49849		1260	FTC_trim_contig_1313_mapping	1668	41	4.5054		1260	DD_trim_contig_6189_mapping	1615	41	4.6805		1260	WD_trim_contig_5809_mapping	1357	35	4.32277
	1261	SFP_trim_contig_11131_mapping	865	16	3.30867		1261	FTC_trim_contig_5307_mapping	1668	48	4.95384		1261	DD_trim_contig_15222_mapping	1615	60	6.86687		1261	WD_trim_contig_7224_mapping	1357	42	5.4591
	1262	SFP_trim_contig_11132_mapping	594	19	5.67677		1262	FTC_trim_contig_5558_mapping	1668	42	4.59532		1262	DD_trim_contig_1349_mapping	1613	50	5.82207		1262	WD_trim_contig_7573_mapping	1356	27	3.68215
	1263	SFP_trim_contig_11133_mapping	1450	31	3.74345		1263	FTC_trim_contig_1195_mapping	1667	51	5.06239		1263	DD_trim_contig_7595_mapping	1613	42	5.13205		1263	WD_trim_contig_1554_mapping	1355	41	4.89889
	1264	SFP_trim_contig_11134_mapping	685	23	5.31533		1264	FTC_trim_contig_3040_mapping	1667	43	4.38872		1264	DD_trim_contig_2214_mapping	1612	49	5.70906		1264	WD_trim_contig_3056_mapping	1355	46	5.76679
	1265	SFP_trim_contig_11135_mapping	1321	35	4.71007		1265	FTC_trim_contig_6463_mapping	1667	42	4.54109		1265	DD_trim_contig_2628_mapping	1612	26	3.18362		1265	WD_trim_contig_7827_mapping	1355	57	7.53653
	1266	SFP_trim_contig_11136_mapping	953	13	2.49528		1266	FTC_trim_contig_285_mapping	1666	80	8.22389		1266	DD_trim_contig_12325_mapping	1612	31	3.24628		1266	WD_trim_contig_9583_mapping	1355	18	2.45904
	1267	SFP_trim_contig_11137_mapping	674	14	3.5089		1267	FTC_trim_contig_7711_mapping	1666	37	3.7569		1267	DD_trim_contig_97_mapping	1611	29	3.45003		1267	WD_trim_contig_9734_mapping	1355	46	5.96236
	1268	SFP_trim_contig_11138_mapping	348	8	4.10057		1268	FTC_trim_contig_1078_mapping	1665	33	3.22282		1268	DD_trim_contig_6775_mapping	1611	61	6.27809		1268	WD_trim_contig_12360_mapping	1355	23	3.0679
	1269	SFP_trim_contig_11139_mapping	1156	27	4.05796		1269	FTC_trim_contig_5021_mapping	1665	38	3.96577		1269	DD_trim_contig_8636_mapping	1611	26	3.04655		1269	WD_trim_contig_2316_mapping	1354	45	5.87001
	1270	SFP_trim_contig_1114_mapping	408	13	5.19853		1270	FTC_trim_contig_7513_mapping	1665	46	4.97538		1270	DD_trim_contig_6991_mapping	1610	37	4.59379		1270	WD_trim_contig_4983_mapping	1353	29	3.5861
	1271	SFP_trim_contig_11140_mapping	1664	46	4.97957		1271	FTC_trim_contig_15038_mapping	1665	30	3.16336		1271	DD_trim_contig_4637_mapping	1610	37	4.52733		1271	WD_trim_contig_12977_mapping	1353	20	2.95492
	1272	SFP_trim_contig_11141_mapping	694	19	4.93084		1272	FTC_trim_contig_730_mapping	1664	47	5.22055		1272	DD_trim_contig_867_mapping	1609	52	5.77315		1272	WD_trim_contig_11251_mapping	1353	33	4.25277
	1273	SFP_trim_contig_11142_mapping	1061	23	3.92931		1273	FTC_trim_contig_1079_mapping	1664	39	4.02464		1273	DD_trim_contig_5610_mapping	1609	42	4.92728		1273	WD_trim_contig_726_mapping	1352	35	4.33062
	1274	SFP_trim_contig_11143_mapping	656	11	3.08537		1274	FTC_trim_contig_2722_mapping	1664	38	4.17368		1274	DD_trim_contig_7205_mapping	1609	47	5.73835		1274	WD_trim_contig_1013_mapping	1352	53	6.44379
	1275	SFP_trim_contig_11144_mapping	271	5	3.47601		1275	FTC_trim_contig_6112_mapping	1664	51	5.52284		1275	DD_trim_contig_10008_mapping	1609	30	3.38347		1275	WD_trim_contig_1620_mapping	1352	73	9.07618
	1276	SFP_trim_contig_11145_mapping	740	12	2.91486		1276	FTC_trim_contig_6442_mapping	1664	41	4.51743		1276	DD_trim_contig_3791_mapping	1609	59	6.70851		1276	WD_trim_contig_22613_mapping	1352	41	5.65385
	1277	SFP_trim_contig_11146_mapping	1169	26	3.91531		1277	FTC_trim_contig_6616_mapping	1663	47	4.83223		1277	DD_trim_contig_158_mapping	1608	39	4.65734		1277	WD_trim_contig_3726_mapping	1351	30	3.66691
	1278	SFP_trim_contig_11147_mapping	659	21	3.08649		1278	FTC_trim_contig_11626_mapping	1663	45	4.92724		1278	DD_trim_contig_9418_mapping	1608	37	4.53483		1278	WD_trim_contig_16007_mapping	1351	34	4.62768
	1279	SFP_trim_contig_11148_mapping	878	17	3.3451		1279	FTC_trim_contig_5864_mapping	1662	34	3.57641		1279	DD_trim_contig_10279_mapping	1608	55	6.5597		1279	WD_trim_contig_3702_mapping	1350	119	14.1985
	1280	SFP_trim_contig_11149_mapping	349	8	4.37822		1280	FTC_trim_contig_6225_mapping	1662	40	4.16005		1280	DD_trim_contig_8516_mapping	1608	61	7.49316		1280	WD_trim_contig_5317_mapping	1350	24	3.50444
	1281	SFP_trim_contig_1115_mapping	2222	38	2.94329		1281	FTC_trim_contig_7915_mapping	1662	36	4.0716		1281	DD_trim_contig_4714_mapping	1606	38	4.62765		1281	WD_trim_contig_13947_mapping	1350	33	4.64741
	1282	SFP_trim_contig_11150_mapping	1154	27	3.83882		1282	FTC_trim_contig_12029_mapping	1662	54	5.9657		1282	DD_trim_contig_5015_mapping	1604	37	4.48691		1282	WD_trim_contig_24736_mapping	1350	18	2.39481
	1283	SFP_trim_contig_11151_mapping	1328	25	3.43373		1283	FTC_trim_contig_14185_mapping	1662	48	4.71239		1283	DD_trim_contig_1034_mapping	1603	53	6.31067		1283	WD_trim_contig_2704_mapping	1349	45	6.12528
	1284	SFP_trim_contig_11152_mapping	1721	39	3.99419		1284	FTC_trim_contig_4722_mapping	1661	41	4.36002		1284	DD_trim_contig_2921_mapping	1603	47	5.56893		1284	WD_trim_contig_7350_mapping	1349	37	5.15048
	1285	SFP_trim_contig_11153_mapping	520	14	4.825		1285	FTC_trim_contig_154_mapping	1660	35	3.73855		1285	DD_trim_contig_9260_mapping	1603	51	5.8403		1285	WD_trim_contig_3592_mapping	1348	49	6.11499
	1286	SFP_trim_contig_11154_mapping	541	8	2.67098		1286	FTC_trim_contig_4719_mapping	1660	47	4.96687		1286	DD_trim_contig_6096_mapping	1602	36	4.39825		1286	WD_trim_contig_15099_mapping	1348	47	6.47774
	1287	SFP_trim_contig_11155_mapping	598	10	2.70569		1287	FTC_trim_contig_5216_mapping	1660	40	4.36084		1287	DD_trim_contig_7810_mapping	1602	40	4.96941		1287	WD_trim_contig_314_mapping	1347	54	6.12843
	1288	SFP_trim_contig_11156_mapping	522	21	5.71073		1288	FTC_trim_contig_886_mapping	1658	46	4.92159		1288	DD_trim_contig_10577_mapping	1602	54	6.29151		1288	WD_trim_contig_2208_mapping	1347	40	4.62287
	1289	SFP_trim_contig_11157_mapping	305	9	4.63279		1289	FTC_trim_contig_13032_mapping	1658	55	5.95356		1289	DD_trim_contig_12185_mapping	1601	48	5.91068		1289	WD_trim_contig_6606_mapping	1347	32	4.41425
	1290	SFP_trim_contig_11158_mapping	323	6	3.23529		1290	FTC_trim_contig_2180_mapping	1657	30	3.40978		1290	DD_trim_contig_5809_mapping	1601	38	3.85134		1290	WD_trim_contig_1661_mapping	1346	22	3.06984
	1291	SFP_trim_contig_11159_mapping	540	9	2.92778		1291	FTC_trim_contig_6103_mapping	1657	38	4.09958		1291	DD_trim_contig_3899_mapping	1600	70	8.04312		1291	WD_trim_contig_3924_mapping	1346	67	7.40713
	1292	SFP_trim_contig_1116_mapping	404	4	1.7302		1292	FTC_trim_contig_7234_mapping	1657	31	3.56246		1292	DD_trim_contig_8327_mapping	1600	50	6.06625		1292	WD_trim_contig_12140_mapping	1346	38	4.99108
	1293	SFP_trim_contig_11160_mapping	1081	33	5.41536		1293	FTC_trim_contig_11416_mapping	1656	45	4.81703		1293	DD_trim_contig_6767_mapping	1599	46	5.37023		1293	WD_trim_contig_14593_mapping	1346	62	8.35587
	1294	SFP_trim_contig_11161_mapping	1075	27	4.44		1294	FTC_trim_contig_406_mapping	1655	41	4.43021		1294	DD_trim_contig_18807_mapping	1599	36	4.46341		1294	WD_trim_contig_320_mapping	1345	37	4.7368
	1295	SFP_trim_contig_11162_mapping	515	13	4.01748		1295	FTC_trim_contig_6576_mapping	1655	46	4.81873		1295	DD_trim_contig_8597_mapping	1597	52	6.05072		1295	WD_trim_contig_1787_mapping	1345	42	5.67286
	1296	SFP_trim_contig_11163_mapping	580	23	6.9569		1296	FTC_trim_contig_388_mapping	1654	197	19.7334		1296	DD_trim_contig_797_mapping	1595	43	4.92727		1296	WD_trim_contig_8061_mapping	1345	59	6.70335
	1297	SFP_trim_contig_11164_mapping	1757	43	4.11838		1297	FTC_trim_contig_4669_mapping	1654	33	3.67533		1297	DD_trim_contig_1391_mapping	1595	51	6.20627		1297	WD_trim_contig_1268_mapping	1344	45	5.9375
	1298	SFP_trim_contig_11165_mapping	1094	24	3.89397		1298	FTC_trim_contig_5167_mapping	1654	28	3.00181		1298	DD_trim_contig_29813_mapping	1595	29	3.37304		1298	WD_trim_contig_8285_mapping	1344	46	5.88542
	1299	SFP_trim_contig_11166_mapping	1287	53	7.04118		1299	FTC_trim_contig_1683_mapping	1653	40	4.44586		1299	DD_trim_contig_12832_mapping	1594	34	3.7522		1299	WD_trim_contig_10501_mapping	1344	57	6.39062
	1300	SFP_trim_contig_11167_mapping	283	4	2.65018		1300	FTC_trim_contig_4907_mapping	1653	34	3.83848		1300	DD_trim_contig_3555_mapping	1593	26	3.16008		1300	WD_trim_contig_4685_mapping	1343	43	5.75875
	1301	SFP_trim_contig_11168_mapping	492	7	2.44512		1301	FTC_trim_contig_1160_mapping	1652	32	3.45581		1301	DD_trim_contig_8816_mapping	1592	22	2.55276		1301	WD_trim_contig_4734_mapping	1342	28	3.09463
	1302	SFP_trim_contig_11169_mapping	761	15	3.56899		1302	FTC_trim_contig_5279_mapping	1652	40	4.48123		1302	DD_trim_contig_6644_mapping	1590	34	4.33082		1302	WD_trim_contig_6940_mapping	1342	30	4.08718
	1303	SFP_trim_contig_1117_mapping	554	19	3.80866		1303	FTC_trim_contig_7260_mapping	1652	30	3.17615		1303	DD_trim_contig_790_mapping	1589	49	5.90183		1303	WD_trim_contig_518_mapping	1342	22	2.78018
	1304	SFP_trim_contig_11170_mapping	288	7	3.92708		1304	FTC_trim_contig_7307_mapping	1652	32	3.33777		1304	DD_trim_contig_3853_mapping	1589	41	5.09692		1304	WD_trim_contig_26928_mapping	1342	29	4.03651
	1305	SFP_trim_contig_11171_mapping	265	7	4.84151		1305	FTC_trim_contig_1007_mapping	1651	42	4.64809		1305	DD_trim_contig_10120_mapping	1589	52	6.46067		1305	WD_trim_contig_798_mapping	1341	45	6.2006
	1306	SFP_trim_contig_11172_mapping	1563	41	4.69226		1306	FTC_trim_contig_5347_mapping	1651	35	3.61175		1306	DD_trim_contig_3147_mapping	1589	52	6.57709		1306	WD_trim_contig_13357_mapping	1341	33	4.27815
	1307	SFP_trim_contig_11173_mapping	751	14	2.86285		1307	FTC_trim_contig_5429_mapping	1651	40	4.32768		1307	DD_trim_contig_16778_mapping	1588	27	3.4005		1307	WD_trim_contig_14666_mapping	1341	28	3.9657
	1308	SFP_trim_contig_11174_mapping	286	13	8.18182		1308	FTC_trim_contig_11275_mapping	1651	48	4.96124		1308	DD_trim_contig_6175_mapping	1585	39	4.68517		1308	WD_trim_contig_1927_mapping	1340	28	4.05448
	1309	SFP_trim_contig_11175_mapping	581	21	5.69535		1309	FTC_trim_contig_3840_mapping	1650	48	5.12606		1309	DD_trim_contig_11513_mapping	1585	42	5.13312		1309	WD_trim_contig_2598_mapping	1339	27	3.70127
	1310	SFP_trim_contig_11176_mapping	2376	62	4.64646		1310	FTC_trim_contig_7704_mapping	1650	62	6.92485		1310	DD_trim_contig_15054_mapping	1585	40	4.94385		1310	WD_trim_contig_13950_mapping	1339	57	7.059
	1311	SFP_trim_contig_11177_mapping	305	7	4.51803		1311	FTC_trim_contig_9311_mapping	1650	37	3.81394		1311	DD_trim_contig_229_mapping	1584	30	3.70076		1311	WD_trim_contig_524_mapping	1338	26	3.32063
	1312	SFP_trim_contig_11178_mapping	800	14	3.02125		1312	FTC_trim_contig_1423_mapping	1648	48	4.84891		1312	DD_trim_contig_13531_mapping	1583	21	2.54264		1312	WD_trim_contig_8359_mapping	1338	39	5.10314
	1313	SFP_trim_contig_11179_mapping	466	11	4.16738		1313	FTC_trim_contig_1328_mapping	1648	41	4.58131		1313	DD_trim_contig_14842_mapping	1583	44	5.50663		1313	WD_trim_contig_14290_mapping	1338	55	6.96637
	1314	SFP_trim_contig_1118_mapping	2106	57	4.37085		1314	FTC_trim_contig_9998_mapping	1648	44	4.46299		1314	DD_trim_contig_128_mapping	1582	35	3.94943		1314	WD_trim_contig_1450_mapping	1337	29	4.11967
	1315	SFP_trim_contig_11180_mapping	257	6	4.03502		1315	FTC_trim_contig_2711_mapping	1647	53	6.05039		1315	DD_trim_contig_3796_mapping	1581	46	5.57495		1315	WD_trim_contig_12479_mapping	1337	29	3.50187
	1316	SFP_trim_contig_11181_mapping	1232	27	4.04383		1316	FTC_trim_contig_3557_mapping	1647	57	6.38069		1316	DD_trim_contig_9556_mapping	1581	20	2.54902		1316	WD_trim_contig_4255_mapping	1337	21	2.80105
	1317	SFP_trim_contig_11182_mapping	392	9	4.20153		1317	FTC_trim_contig_942_mapping	1646	37	3.84933		1317	DD_trim_contig_14253_mapping	1580	41	4.93861		1317	WD_trim_contig_451_mapping	1336	35	4.99177
	1318	SFP_trim_contig_11183_mapping	1003	27	4.92622		1318	FTC_trim_contig_5931_mapping	1646	46	5.08323		1318	DD_trim_contig_3727_mapping	1579	39	4.70804		1318	WD_trim_contig_2730_mapping	1336	47	6.21033
	1319	SFP_trim_contig_11184_mapping	666	12	3.24474		1319	FTC_trim_contig_7173_mapping	1646	42	4.5565		1319	DD_trim_contig_4345_mapping	1578	38	4.73447		1319	WD_trim_contig_7111_mapping	1336	33	4.41018
	1320	SFP_trim_contig_11185_mapping	307	8	4.58632		1320	FTC_trim_contig_10627_mapping	1646	51	5.57412		1320	DD_trim_contig_7986_mapping	1578	53	6.26869		1320	WD_trim_contig_24994_mapping	1336	21	2.75524
	1321	SFP_trim_contig_11186_mapping	535	9	3.04673		1321	FTC_trim_contig_3008_mapping	1645	39	4.27964		1321	DD_trim_contig_1094_mapping	1578	46	5.72687		1321	WD_trim_contig_11793_mapping	1335	37	5.33858
	1322	SFP_trim_contig_11187_mapping	313	25	13.7188		1322	FTC_trim_contig_3925_mapping	1645	26	2.78845		1322	DD_trim_contig_3209_mapping	1577	34	3.78567		1322	WD_trim_contig_9957_mapping	1334	22	3.04123
	1323	SFP_trim_contig_11188_mapping	311	26	11.4598		1323	FTC_trim_contig_9182_mapping	1645	30	3.22249		1323	DD_trim_contig_6491_mapping	1577	52	6.34306		1323	WD_trim_contig_12771_mapping	1334	52	5.94153
	1324	SFP_trim_contig_11189_mapping	740	16	3.58919		1324	FTC_trim_contig_851_mapping	1644	43	3.7871		1324	DD_trim_contig_9474_mapping	1577	36	4.46164		1324	WD_trim_contig_421_mapping	1333	39	5.29257
	1325	SFP_trim_contig_1119_mapping	1496	34	4.14439		1325	FTC_trim_contig_3230_mapping	1644	33	3.26277		1325	DD_trim_contig_371_mapping	1577	27	3.17819		1325	WD_trim_contig_934_mapping	1333	39	5.33233
	1326	SFP_trim_contig_11190_mapping	438	8	3.33105		1326	FTC_trim_contig_2002_mapping	1643	54	6.10286		1326	DD_trim_contig_24071_mapping	1577	31	3.79264		1326	WD_trim_contig_2184_mapping	1333	28	3.96849
	1327	SFP_trim_contig_11191_mapping	544	11	3.04779		1327	FTC_trim_contig_5820_mapping	1643	29	3.11808		1327	DD_trim_contig_3331_mapping	1576	53	6.67766		1327	WD_trim_contig_15934_mapping	1332	23	3.36186
	1328	SFP_trim_contig_11192_mapping	328	12	5.05793		1328	FTC_trim_contig_6519_mapping	1643	47	4.98661		1328	DD_trim_contig_389_mapping	1576	49	5.82995		1328	WD_trim_contig_8221_mapping	1332	24	3.33108
	1329	SFP_trim_contig_11193_mapping	1415	35	4.24099		1329	FTC_trim_contig_9710_mapping	1643	41	4.49483		1329	DD_trim_contig_13848_mapping	1576	56	6.82043		1329	WD_trim_contig_9516_mapping	1332	27	3.48724
	1330	SFP_trim_contig_11194_mapping	511	11	3.90802		1330	FTC_trim_contig_500_mapping	1641	31	3.29616		1330	DD_trim_contig_1027_mapping	1575	38	4.4273		1330	WD_trim_contig_12662_mapping	1332	23	2.92042
	1331	SFP_trim_contig_11195_mapping	538	10	3.17286		1331	FTC_trim_contig_7641_mapping	1641	37	3.95795		1331	DD_trim_contig_1175_mapping	1575	41	4.89587		1331	WD_trim_contig_3333_mapping	1331	34	4.83621
	1332	SFP_trim_contig_11196_mapping	717	12	2.91632		1332	FTC_trim_contig_1666_mapping	1640	42	4.58902		1332	DD_trim_contig_8985_mapping	1575	50	6.18476		1332	WD_trim_contig_4539_mapping	1331	28	3.81668
	1333	SFP_trim_contig_11197_mapping	1156	37	5.72318		1333	FTC_trim_contig_6172_mapping	1640	40	4.46159		1333	DD_trim_contig_3750_mapping	1574	36	4.31449		1333	WD_trim_contig_24153_mapping	1331	25	3.59354
	1334	SFP_trim_contig_11198_mapping	793	22	4.83228		1334	FTC_trim_contig_10989_mapping	1640	42	4.56463		1334	DD_trim_contig_6042_mapping	1573	38	4.57978		1334	WD_trim_contig_11754_mapping	1330	23	2.4406
	1335	SFP_trim_contig_11199_mapping	565	13	3.65487		1335	FTC_trim_contig_13263_mapping	1640	32	3.3061		1335	DD_trim_contig_12915_mapping	1573	25	3.10744		1335	WD_trim_contig_19359_mapping	1330	30	4.29549
	1336	SFP_trim_contig_112_mapping	833	21	4.47419		1336	FTC_trim_contig_13323_mapping	1640	33	3.45305		1336	DD_trim_contig_20368_mapping	1573	41	5.11634		1336	WD_trim_contig_19983_mapping	1330	35	4.45564
	1337	SFP_trim_contig_1120_mapping	2009	36	3.19811		1337	FTC_trim_contig_6819_mapping	1639	40	4.48627		1337	DD_trim_contig_1153_mapping	1572	36	4.26209		1337	WD_trim_contig_21350_mapping	1329	31	4.27464
	1338	SFP_trim_contig_11200_mapping	315	8	3.99683		1338	FTC_trim_contig_7246_mapping	1639	32	3.51129		1338	DD_trim_contig_3614_mapping	1570	69	7.48089		1338	WD_trim_contig_28199_mapping	1329	17	2.28894
	1339	SFP_trim_contig_11201_mapping	747	22	5.07631		1339	FTC_trim_contig_9259_mapping	1639	30	3.32276		1339	DD_trim_contig_13804_mapping	1570	40	5.07261		1339	WD_trim_contig_3342_mapping	1328	36	5.22816
	1340	SFP_trim_contig_11202_mapping	1001	25	4.20579		1340	FTC_trim_contig_1629_mapping	1638	40	4.38645		1340	DD_trim_contig_4556_mapping	1569	38	4.44232		1340	WD_trim_contig_4021_mapping	1328	66	8.52861
	1341	SFP_trim_contig_11203_mapping	629	23	6.28299		1341	FTC_trim_contig_165_mapping	1638	36	3.97192		1341	DD_trim_contig_1389_mapping	1564	38	4.8734		1341	WD_trim_contig_15454_mapping	1328	40	5.10392
	1342	SFP_trim_contig_11204_mapping	524	9	2.74046		1342	FTC_trim_contig_4544_mapping	1638	43	4.68803		1342	DD_trim_contig_5632_mapping	1564	29	3.28517		1342	WD_trim_contig_2512_mapping	1326	38	5.02262
	1343	SFP_trim_contig_11205_mapping	518	14	4.94402		1343	FTC_trim_contig_252_mapping	1637	525	54.5027		1343	DD_trim_contig_1488_mapping	1563	63	7.56494		1343	WD_trim_contig_4006_mapping	1325	38	4.73736
	1344	SFP_trim_contig_11206_mapping	957	13	2.16196		1344	FTC_trim_contig_3916_mapping	1637	29	3.13012		1344	DD_trim_contig_7670_mapping	1561	49	5.60858		1344	WD_trim_contig_3138_mapping	1324	39	4.67221
	1345	SFP_trim_contig_11207_mapping	593	12	3.23103		1345	FTC_trim_contig_14614_mapping	1637	40	4.31704		1345	DD_trim_contig_2980_mapping	1560	45	5.84744		1345	WD_trim_contig_7334_mapping	1324	45	5.94109
	1346	SFP_trim_contig_11208_mapping	490	13	4.47959		1346	FTC_trim_contig_2401_mapping	1636	41	4.77751		1346	DD_trim_contig_1616_mapping	1560	49	6.17564		1346	WD_trim_contig_7408_mapping	1324	28	3.91012
	1347	SFP_trim_contig_11209_mapping	849	20	3.89164		1347	FTC_trim_contig_4177_mapping	1636	34	3.6522		1347	DD_trim_contig_16994_mapping	1560	27	2.96474		1347	WD_trim_contig_3220_mapping	1323	36	4.5102
	1348	SFP_trim_contig_1121_mapping	632	23	5.93196		1348	FTC_trim_contig_10006_mapping	1636	39	4.34413		1348	DD_trim_contig_1526_mapping	1559	33	4.02373		1348	WD_trim_contig_760_mapping	1322	27	3.9826
	1349	SFP_trim_contig_11210_mapping	406	9	3.99261		1349	FTC_trim_contig_7506_mapping	1635	29	3.28379		1349	DD_trim_contig_25_mapping	1557	56	6.69942		1349	WD_trim_contig_845_mapping	1321	22	3.19606
	1350	SFP_trim_contig_11211_mapping	540	7	2.3		1350	FTC_trim_contig_282_mapping	1634	37	3.82681		1350	DD_trim_contig_2485_mapping	1556	63	7.86568		1350	WD_trim_contig_8312_mapping	1321	33	4.27782
	1351	SFP_trim_contig_11212_mapping	1224	26	3.81291		1351	FTC_trim_contig_3650_mapping	1634	30	3.14994		1351	DD_trim_contig_4596_mapping	1556	69	8.39974		1351	WD_trim_contig_1401_mapping	1320	46	5.67197
	1352	SFP_trim_contig_11213_mapping	582	16	4.80756		1352	FTC_trim_contig_15796_mapping	1634	28	3.21297		1352	DD_trim_contig_5293_mapping	1556	42	5.25064		1352	WD_trim_contig_8530_mapping	1320	35	4.62121
	1353	SFP_trim_contig_11214_mapping	289	13	7.19031		1353	FTC_trim_contig_5066_mapping	1633	54	5.86038		1353	DD_trim_contig_9220_mapping	1555	21	2.68296		1353	WD_trim_contig_3270_mapping	1318	27	3.87026
	1354	SFP_trim_contig_11215_mapping	263	6	3.94677		1354	FTC_trim_contig_9771_mapping	1633	48	5.29271		1354	DD_trim_contig_9520_mapping	1555	67	8.35113		1354	WD_trim_contig_293_mapping	1317	27	3.52316
	1355	SFP_trim_contig_11216_mapping	723	11	2.70124		1355	FTC_trim_contig_1116_mapping	1631	38	4.17106		1355	DD_trim_contig_12537_mapping	1554	35	4.2825		1355	WD_trim_contig_557_mapping	1317	40	5.90433
	1356	SFP_trim_contig_11217_mapping	1138	34	4.91476		1356	FTC_trim_contig_3263_mapping	1631	32	3.18271		1356	DD_trim_contig_12665_mapping	1552	43	5.52835		1356	WD_trim_contig_1371_mapping	1317	66	8.1473
	1357	SFP_trim_contig_11218_mapping	497	9	3.07847		1357	FTC_trim_contig_6355_mapping	1631	30	3.15696		1357	DD_trim_contig_11490_mapping	1550	26	3.18774		1357	WD_trim_contig_5457_mapping	1317	30	3.88383
	1358	SFP_trim_contig_11219_mapping	1095	31	4.8		1358	FTC_trim_contig_8686_mapping	1631	36	3.87615		1358	DD_trim_contig_8340_mapping	1549	33	3.71143		1358	WD_trim_contig_96_mapping	1316	26	3.59043
	1359	SFP_trim_contig_1122_mapping	446	14	5.0852		1359	FTC_trim_contig_3850_mapping	1630	43	4.80552		1359	DD_trim_contig_8369_mapping	1549	48	5.83602		1359	WD_trim_contig_3420_mapping	1315	51	7.01749
	1360	SFP_trim_contig_11220_mapping	983	15	2.79756		1360	FTC_trim_contig_4759_mapping	1630	31	3.6362		1360	DD_trim_contig_6597_mapping	1548	34	4.3637		1360	WD_trim_contig_12154_mapping	1315	45	6.15665
	1361	SFP_trim_contig_11221_mapping	266	8	5.16541		1361	FTC_trim_contig_13025_mapping	1629	23	2.4954		1361	DD_trim_contig_10287_mapping	1548	55	6.96124		1361	WD_trim_contig_4283_mapping	1315	48	6.57338
	1362	SFP_trim_contig_11222_mapping	1126	29	4.48135		1362	FTC_trim_contig_2280_mapping	1628	42	4.82985		1362	DD_trim_contig_5407_mapping	1546	24	3.05239		1362	WD_trim_contig_280_mapping	1314	32	4.81811
	1363	SFP_trim_contig_11223_mapping	440	7	2.54545		1363	FTC_trim_contig_4368_mapping	1628	35	3.81388		1363	DD_trim_contig_11281_mapping	1546	39	4.87387		1363	WD_trim_contig_1086_mapping	1314	40	5.4003
	1364	SFP_trim_contig_11224_mapping	985	16	2.71472		1364	FTC_trim_contig_475_mapping	1627	345	37.1285		1364	DD_trim_contig_1630_mapping	1545	44	5.77346		1364	WD_trim_contig_1510_mapping	1314	40	5.07382
	1365	SFP_trim_contig_11225_mapping	434	6	2.38249		1365	FTC_trim_contig_2104_mapping	1627	36	4.05839		1365	DD_trim_contig_2617_mapping	1544	42	5.11399		1365	WD_trim_contig_12929_mapping	1314	33	4.87519
	1366	SFP_trim_contig_11226_mapping	717	24	6.05718		1366	FTC_trim_contig_2224_mapping	1627	35	3.48679		1366	DD_trim_contig_3050_mapping	1544	25	3.09391		1366	WD_trim_contig_931_mapping	1314	38	5.14307
	1367	SFP_trim_contig_11227_mapping	742	13	3.0903		1367	FTC_trim_contig_2629_mapping	1627	51	5.47634		1367	DD_trim_contig_6532_mapping	1544	41	4.46632		1367	WD_trim_contig_1370_mapping	1314	49	6.83942
	1368	SFP_trim_contig_11228_mapping	746	28	6.81233		1368	FTC_trim_contig_5100_mapping	1627	41	4.38537		1368	DD_trim_contig_793_mapping	1542	39	4.40597		1368	WD_trim_contig_356_mapping	1313	25	3.34273
	1369	SFP_trim_contig_11229_mapping	510	9	2.91176		1369	FTC_trim_contig_5671_mapping	1627	43	4.83589		1369	DD_trim_contig_13085_mapping	1542	48	5.84112		1369	WD_trim_contig_363_mapping	1313	34	4.76999
	1370	SFP_trim_contig_1123_mapping	380	10	4.78947		1370	FTC_trim_contig_3085_mapping	1625	38	4.13415		1370	DD_trim_contig_91_mapping	1541	36	4.21025		1370	WD_trim_contig_4622_mapping	1313	31	4.04113
	1371	SFP_trim_contig_11230_mapping	1298	24	3.11171		1371	FTC_trim_contig_3915_mapping	1625	41	4.59077		1371	DD_trim_contig_8835_mapping	1539	42	5.5718		1371	WD_trim_contig_7026_mapping	1313	35	4.38385
	1372	SFP_trim_contig_11231_mapping	423	5	2.21749		1372	FTC_trim_contig_5335_mapping	1625	42	4.56369		1372	DD_trim_contig_3958_mapping	1538	60	6.77178		1372	WD_trim_contig_1462_mapping	1312	39	5.30793
	1373	SFP_trim_contig_11232_mapping	1721	40	4.32307		1373	FTC_trim_contig_7769_mapping	1625	40	4.25108		1373	DD_trim_contig_14689_mapping	1536	38	4.4362		1373	WD_trim_contig_6245_mapping	1312	43	5.73171
	1374	SFP_trim_contig_11233_mapping	753	26	5.26428		1374	FTC_trim_contig_3995_mapping	1624	38	4.15887		1374	DD_trim_contig_6130_mapping	1535	46	5.60782		1374	WD_trim_contig_21541_mapping	1312	25	3.16692
	1375	SFP_trim_contig_11234_mapping	845	28	5.79645		1375	FTC_trim_contig_6416_mapping	1624	45	4.87007		1375	DD_trim_contig_55_mapping	1534	51	6.40743		1375	WD_trim_contig_2300_mapping	1311	36	4.72921
	1376	SFP_trim_contig_11235_mapping	665	14	3.70677		1376	FTC_trim_contig_4431_mapping	1623	43	4.57856		1376	DD_trim_contig_1019_mapping	1534	32	3.9146		1376	WD_trim_contig_10289_mapping	1311	24	3.36613
	1377	SFP_trim_contig_11236_mapping	696	13	3.1092		1377	FTC_trim_contig_4632_mapping	1623	39	4.09119		1377	DD_trim_contig_8921_mapping	1534	32	3.90678		1377	WD_trim_contig_218_mapping	1310	81	10.2221
	1378	SFP_trim_contig_11237_mapping	657	18	4.07306		1378	FTC_trim_contig_9461_mapping	1623	37	3.65126		1378	DD_trim_contig_364_mapping	1533	64	8.24984		1378	WD_trim_contig_2416_mapping	1310	47	5.53664
	1379	SFP_trim_contig_11238_mapping	889	21	4.14511		1379	FTC_trim_contig_520_mapping	1622	49	5.43527		1379	DD_trim_contig_7476_mapping	1532	38	4.88903		1379	WD_trim_contig_3581_mapping	1310	34	4.33893
	1380	SFP_trim_contig_11239_mapping	1490	31	3.75772		1380	FTC_trim_contig_3123_mapping	1622	40	4.48829		1380	DD_trim_contig_5458_mapping	1532	48	5.69582		1380	WD_trim_contig_6620_mapping	1309	36	4.63254
	1381	SFP_trim_contig_1124_mapping	3044	836	46.3601		1381	FTC_trim_contig_7961_mapping	1622	33	3.58385		1381	DD_trim_contig_10950_mapping	1531	30	3.49184		1381	WD_trim_contig_1406_mapping	1309	41	5.00153
	1382	SFP_trim_contig_11240_mapping	521	13	4.5547		1382	FTC_trim_contig_4974_mapping	1621	46	5.06292		1382	DD_trim_contig_2967_mapping	1531	40	5.09863		1382	WD_trim_contig_1353_mapping	1308	70	8.35933
	1383	SFP_trim_contig_11241_mapping	799	18	4.03755		1383	FTC_trim_contig_5175_mapping	1621	50	5.15423		1383	DD_trim_contig_5235_mapping	1529	35	4.20733		1383	WD_trim_contig_7566_mapping	1308	30	4.24083
	1384	SFP_trim_contig_11242_mapping	728	21	4.93956		1384	FTC_trim_contig_8001_mapping	1621	67	7.50709		1384	DD_trim_contig_7818_mapping	1529	54	6.67299		1384	WD_trim_contig_16581_mapping	1308	19	2.72095
	1385	SFP_trim_contig_11243_mapping	493	18	5.91886		1385	FTC_trim_contig_1485_mapping	1620	42	4.42284		1385	DD_trim_contig_10032_mapping	1528	43	4.80825		1385	WD_trim_contig_5973_mapping	1307	60	7.49962
	1386	SFP_trim_contig_11244_mapping	371	7	3.07547		1386	FTC_trim_contig_745_mapping	1620	60	6.34383		1386	DD_trim_contig_1271_mapping	1528	44	5.4712		1386	WD_trim_contig_13123_mapping	1307	51	7.53405
	1387	SFP_trim_contig_11245_mapping	353	13	6.91785		1387	FTC_trim_contig_1275_mapping	1619	32	3.56084		1387	DD_trim_contig_3439_mapping	1527	48	6.09627		1387	WD_trim_contig_4369_mapping	1307	46	6.10406
	1388	SFP_trim_contig_11246_mapping	320	4	2.11875		1388	FTC_trim_contig_1439_mapping	1619	39	4.29524		1388	DD_trim_contig_10894_mapping	1526	28	3.53408		1388	WD_trim_contig_5054_mapping	1307	29	3.26855
	1389	SFP_trim_contig_11247_mapping	298	6	3.34564		1389	FTC_trim_contig_2398_mapping	1619	43	4.40828		1389	DD_trim_contig_1316_mapping	1525	40	4.4577		1389	WD_trim_contig_7895_mapping	1307	37	4.95409
	1390	SFP_trim_contig_11248_mapping	1177	32	4.84112		1390	FTC_trim_contig_5589_mapping	1618	38	3.97033		1390	DD_trim_contig_16664_mapping	1525	26	3.20918		1390	WD_trim_contig_7741_mapping	1306	60	8.14778
	1391	SFP_trim_contig_11249_mapping	521	8	2.93858		1391	FTC_trim_contig_1391_mapping	1617	38	3.93754		1391	DD_trim_contig_4428_mapping	1524	29	3.59777		1391	WD_trim_contig_7847_mapping	1306	32	3.98851
	1392	SFP_trim_contig_1125_mapping	1805	36	3.40942		1392	FTC_trim_contig_2500_mapping	1617	39	4.31787		1392	DD_trim_contig_5721_mapping	1523	48	6.27249		1392	WD_trim_contig_6747_mapping	1305	50	6.72261
	1393	SFP_trim_contig_11250_mapping	1787	42	4.25462		1393	FTC_trim_contig_4680_mapping	1616	69	7.40408		1393	DD_trim_contig_10187_mapping	1523	43	5.57912		1393	WD_trim_contig_10062_mapping	1304	21	3.03758
	1394	SFP_trim_contig_11251_mapping	470	20	6.98723		1394	FTC_trim_contig_4693_mapping	1616	55	5.68688		1394	DD_trim_contig_12231_mapping	1523	42	5.23506		1394	WD_trim_contig_3750_mapping	1304	38	5.42331
	1395	SFP_trim_contig_11252_mapping	431	10	4.37587		1395	FTC_trim_contig_7534_mapping	1616	51	5.46597		1395	DD_trim_contig_2875_mapping	1522	46	5.73916		1395	WD_trim_contig_10176_mapping	1303	39	5.33001
	1396	SFP_trim_contig_11253_mapping	1350	25	3.40148		1396	FTC_trim_contig_2192_mapping	1615	26	3.04149		1396	DD_trim_contig_15252_mapping	1521	31	4.01381		1396	WD_trim_contig_10482_mapping	1303	23	3.20338
	1397	SFP_trim_contig_11254_mapping	493	13	4.99391		1397	FTC_trim_contig_9759_mapping	1615	33	3.67616		1397	DD_trim_contig_11149_mapping	1520	50	6.16118		1397	WD_trim_contig_1809_mapping	1303	35	4.14505
	1398	SFP_trim_contig_11255_mapping	496	7	2.71774		1398	FTC_trim_contig_4992_mapping	1614	30	3.3166		1398	DD_trim_contig_6908_mapping	1519	61	8.14747		1398	WD_trim_contig_3200_mapping	1302	14	1.97312
	1399	SFP_trim_contig_11256_mapping	308	7	3.48052		1399	FTC_trim_contig_7999_mapping	1614	45	4.77447		1399	DD_trim_contig_16651_mapping	1519	28	3.50296		1399	WD_trim_contig_5930_mapping	1302	28	3.70046
	1400	SFP_trim_contig_11257_mapping	331	8	4.13897		1400	FTC_trim_contig_10437_mapping	1614	31	3.39157		1400	DD_trim_contig_2844_mapping	1518	34	4.53096		1400	WD_trim_contig_1177_mapping	1301	52	6.91929
	1401	SFP_trim_contig_11258_mapping	700	17	4.27429		1401	FTC_trim_contig_1176_mapping	1613	68	7.59206		1401	DD_trim_contig_3286_mapping	1518	29	3.59486		1401	WD_trim_contig_7664_mapping	1301	31	4.04458
	1402	SFP_trim_contig_11259_mapping	246	4	2.90244		1402	FTC_trim_contig_62_mapping	1613	51	5.69746		1402	DD_trim_contig_7434_mapping	1518	42	5.17457		1402	WD_trim_contig_12174_mapping	1301	41	4.57955
	1403	SFP_trim_contig_1126_mapping	4196	539	22.1735		1403	FTC_trim_contig_4224_mapping	1613	51	5.82703		1403	DD_trim_contig_15890_mapping	1518	25	3.02174		1403	WD_trim_contig_3639_mapping	1301	37	5.23597
	1404	SFP_trim_contig_11260_mapping	1217	26	3.47658		1404	FTC_trim_contig_2085_mapping	1612	27	2.96898		1404	DD_trim_contig_6935_mapping	1516	52	6.91491		1404	WD_trim_contig_1068_mapping	1300	28	3.92538
	1405	SFP_trim_contig_11261_mapping	2258	49	3.76528		1405	FTC_trim_contig_8114_mapping	1612	33	3.47953		1405	DD_trim_contig_6435_mapping	1516	47	6.25462		1405	WD_trim_contig_6491_mapping	1300	70	9.33615
	1406	SFP_trim_contig_11262_mapping	679	14	3.78056		1406	FTC_trim_contig_21_mapping	1611	35	3.81068		1406	DD_trim_contig_2190_mapping	1515	38	4.52475		1406	WD_trim_contig_8892_mapping	1300	27	3.56538
	1407	SFP_trim_contig_11263_mapping	673	17	4.56761		1407	FTC_trim_contig_2397_mapping	1611	46	5.37989		1407	DD_trim_contig_7899_mapping	1515	20	2.53927		1407	WD_trim_contig_3618_mapping	1300	34	4.21231
	1408	SFP_trim_contig_11264_mapping	972	21	3.83745		1408	FTC_trim_contig_1755_mapping	1610	31	3.31118		1408	DD_trim_contig_15005_mapping	1515	23	2.92871		1408	WD_trim_contig_1822_mapping	1298	32	4.27504
	1409	SFP_trim_contig_11265_mapping	385	7	3.43636		1409	FTC_trim_contig_4015_mapping	1610	34	4.06149		1409	DD_trim_contig_8079_mapping	1514	56	6.84148		1409	WD_trim_contig_5369_mapping	1298	38	5.64099
	1410	SFP_trim_contig_11266_mapping	1028	20	3.45428		1410	FTC_trim_contig_6436_mapping	1609	36	3.93723		1410	DD_trim_contig_5919_mapping	1514	47	5.78996		1410	WD_trim_contig_10621_mapping	1298	27	3.25501
	1411	SFP_trim_contig_11267_mapping	431	8	3.2761		1411	FTC_trim_contig_10379_mapping	1609	22	2.54817		1411	DD_trim_contig_1744_mapping	1513	60	7.72835		1411	WD_trim_contig_5358_mapping	1298	23	3.38906
	1412	SFP_trim_contig_11268_mapping	1272	31	4.36792		1412	FTC_trim_contig_11834_mapping	1609	43	4.67309		1412	DD_trim_contig_2521_mapping	1513	55	7.31791		1412	WD_trim_contig_8326_mapping	1297	31	4.00771
	1413	SFP_trim_contig_11269_mapping	904	13	2.41593		1413	FTC_trim_contig_2480_mapping	1608	28	3.30908		1413	DD_trim_contig_4546_mapping	1513	30	3.85988		1413	WD_trim_contig_1608_mapping	1296	27	3.77469
	1414	SFP_trim_contig_1127_mapping	3925	110	4.93529		1414	FTC_trim_contig_2892_mapping	1608	29	3.14863		1414	DD_trim_contig_9541_mapping	1513	52	6.14144		1414	WD_trim_contig_5142_mapping	1296	31	4.34568
	1415	SFP_trim_contig_11270_mapping	723	13	3.18396		1415	FTC_trim_contig_4767_mapping	1608	32	3.73197		1415	DD_trim_contig_618_mapping	1512	44	5.61706		1415	WD_trim_contig_4253_mapping	1295	35	4.97529
	1416	SFP_trim_contig_11271_mapping	673	17	4.5156		1416	FTC_trim_contig_9307_mapping	1608	25	2.85759		1416	DD_trim_contig_19561_mapping	1512	52	7.01455		1416	WD_trim_contig_10419_mapping	1295	38	4.87259
	1417	SFP_trim_contig_11272_mapping	826	12	2.61501		1417	FTC_trim_contig_101_mapping	1607	27	2.96764		1417	DD_trim_contig_1800_mapping	1510	52	6.45497		1417	WD_trim_contig_2288_mapping	1295	43	6.01158
	1418	SFP_trim_contig_11273_mapping	400	6	2.32		1418	FTC_trim_contig_1685_mapping	1607	31	3.17299		1418	DD_trim_contig_2277_mapping	1510	38	4.3649		1418	WD_trim_contig_11447_mapping	1295	30	4.38764
	1419	SFP_trim_contig_11274_mapping	1670	46	4.83653		1419	FTC_trim_contig_5550_mapping	1607	38	4.35408		1419	DD_trim_contig_9351_mapping	1510	61	7.8053		1419	WD_trim_contig_20200_mapping	1295	47	5.74363
	1420	SFP_trim_contig_11275_mapping	592	11	3.38682		1420	FTC_trim_contig_5634_mapping	1607	61	6.80709		1420	DD_trim_contig_13959_mapping	1510	39	4.9649		1420	WD_trim_contig_5250_mapping	1294	27	3.69397
	1421	SFP_trim_contig_11276_mapping	1371	34	4.41503		1421	FTC_trim_contig_11425_mapping	1607	34	3.66584		1421	DD_trim_contig_11866_mapping	1509	36	4.64347		1421	WD_trim_contig_6398_mapping	1294	36	5.41499
	1422	SFP_trim_contig_11277_mapping	319	6	2.63636		1422	FTC_trim_contig_2283_mapping	1606	36	3.85741		1422	DD_trim_contig_6749_mapping	1508	55	6.81101		1422	WD_trim_contig_6557_mapping	1294	29	4.17233
	1423	SFP_trim_contig_11278_mapping	1272	37	4.60692		1423	FTC_trim_contig_2761_mapping	1606	48	5.35679		1423	DD_trim_contig_8631_mapping	1508	46	5.52719		1423	WD_trim_contig_5724_mapping	1294	57	7.6306
	1424	SFP_trim_contig_11279_mapping	788	20	4.37183		1424	FTC_trim_contig_4288_mapping	1606	40	4.67186		1424	DD_trim_contig_10506_mapping	1508	33	4.12732		1424	WD_trim_contig_7260_mapping	1293	49	6.90951
	1425	SFP_trim_contig_1128_mapping	582	15	4.20962		1425	FTC_trim_contig_1403_mapping	1605	45	4.8324		1425	DD_trim_contig_8006_mapping	1508	34	4.29045		1425	WD_trim_contig_1864_mapping	1293	47	6.35344
	1426	SFP_trim_contig_11280_mapping	318	5	3.03774		1426	FTC_trim_contig_2134_mapping	1605	34	3.6486		1426	DD_trim_contig_2883_mapping	1507	51	6.58261		1426	WD_trim_contig_32810_mapping	1292	12	1.78947
	1427	SFP_trim_contig_11281_mapping	759	16	3.72727		1427	FTC_trim_contig_2850_mapping	1605	30	3.36511		1427	DD_trim_contig_6924_mapping	1507	42	5.28733		1427	WD_trim_contig_2626_mapping	1291	39	5.13633
	1428	SFP_trim_contig_11282_mapping	1207	32	4.62966		1428	FTC_trim_contig_8786_mapping	1605	33	3.66044		1428	DD_trim_contig_10311_mapping	1506	37	4.67198		1428	WD_trim_contig_10233_mapping	1290	29	4.3186
	1429	SFP_trim_contig_11283_mapping	923	26	5.00217		1429	FTC_trim_contig_10327_mapping	1605	32	3.61246		1429	DD_trim_contig_18548_mapping	1506	42	5.27556		1429	WD_trim_contig_7296_mapping	1290	27	3.83953
	1430	SFP_trim_contig_11284_mapping	998	13	2.32465		1430	FTC_trim_contig_1504_mapping	1604	56	6.23878		1430	DD_trim_contig_10621_mapping	1505	34	4.4412		1430	WD_trim_contig_2803_mapping	1289	36	4.82622
	1431	SFP_trim_contig_11285_mapping	305	10	5.61967		1431	FTC_trim_contig_1743_mapping	1604	47	5.16584		1431	DD_trim_contig_6264_mapping	1505	44	5.74884		1431	WD_trim_contig_4454_mapping	1289	38	4.92397
	1432	SFP_trim_contig_11286_mapping	311	9	5.23473		1432	FTC_trim_contig_853_mapping	1603	53	6.01996		1432	DD_trim_contig_1777_mapping	1504	42	5.45678		1432	WD_trim_contig_9378_mapping	1289	76	10.6501
	1433	SFP_trim_contig_11287_mapping	475	11	3.61053		1433	FTC_trim_contig_1817_mapping	1603	41	4.48472		1433	DD_trim_contig_9823_mapping	1504	49	6.28324		1433	WD_trim_contig_14165_mapping	1289	27	3.82777
	1434	SFP_trim_contig_11288_mapping	697	15	3.70158		1434	FTC_trim_contig_2076_mapping	1603	29	3.25265		1434	DD_trim_contig_5075_mapping	1503	40	5.35729		1434	WD_trim_contig_2175_mapping	1288	28	3.54425
	1435	SFP_trim_contig_11289_mapping	571	13	3.54991		1435	FTC_trim_contig_3542_mapping	1603	45	4.86463		1435	DD_trim_contig_5464_mapping	1502	54	7.0213		1435	WD_trim_contig_3612_mapping	1288	60	8.02252
	1436	SFP_trim_contig_1129_mapping	1398	37	4.43348		1436	FTC_trim_contig_4258_mapping	1603	47	5.04304		1436	DD_trim_contig_802_mapping	1501	36	4.64823		1436	WD_trim_contig_3666_mapping	1288	43	5.35248
	1437	SFP_trim_contig_11290_mapping	900	18	3.20333		1437	FTC_trim_contig_4427_mapping	1603	43	4.81098		1437	DD_trim_contig_7281_mapping	1501	66	8.41839		1437	WD_trim_contig_334_mapping	1288	25	3.40528
	1438	SFP_trim_contig_11291_mapping	518	6	2.15251		1438	FTC_trim_contig_5541_mapping	1603	32	3.56581		1438	DD_trim_contig_9594_mapping	1501	55	7.26049		1438	WD_trim_contig_8554_mapping	1288	42	5.33152
	1439	SFP_trim_contig_11292_mapping	514	16	5.61479		1439	FTC_trim_contig_3525_mapping	1602	50	5.54557		1439	DD_trim_contig_8956_mapping	1500	38	4.87333		1439	WD_trim_contig_22612_mapping	1288	31	4.51863
	1440	SFP_trim_contig_11293_mapping	1563	32	3.71465		1440	FTC_trim_contig_10520_mapping	1602	40	4.36454		1440	DD_trim_contig_4202_mapping	1499	48	5.16945		1440	WD_trim_contig_483_mapping	1287	81	10.7063
	1441	SFP_trim_contig_11294_mapping	502	12	4.15139		1441	FTC_trim_contig_12037_mapping	1602	49	5.12609		1441	DD_trim_contig_8909_mapping	1499	43	5.6511		1441	WD_trim_contig_1719_mapping	1287	52	6.6993
	1442	SFP_trim_contig_11295_mapping	312	6	3.26603		1442	FTC_trim_contig_2152_mapping	1601	35	3.9594		1442	DD_trim_contig_10198_mapping	1499	61	7.88192		1442	WD_trim_contig_9693_mapping	1287	26	3.56799
	1443	SFP_trim_contig_11296_mapping	442	5	2.01584		1443	FTC_trim_contig_5661_mapping	1601	37	4.06621		1443	DD_trim_contig_1519_mapping	1498	28	3.70561		1443	WD_trim_contig_3861_mapping	1286	41	5.3647
	1444	SFP_trim_contig_11297_mapping	1169	26	3.87083		1444	FTC_trim_contig_5867_mapping	1601	32	3.84072		1444	DD_trim_contig_2034_mapping	1498	18	2.31575		1444	WD_trim_contig_7193_mapping	1286	42	5.31649
	1445	SFP_trim_contig_11298_mapping	384	8	3.7526		1445	FTC_trim_contig_6921_mapping	1599	32	3.54409		1445	DD_trim_contig_3264_mapping	1498	46	5.68091		1445	WD_trim_contig_8565_mapping	1286	37	5.50467
	1446	SFP_trim_contig_11299_mapping	315	14	7.50159		1446	FTC_trim_contig_14732_mapping	1599	23	2.61226		1446	DD_trim_contig_337_mapping	1497	41	5.18437		1446	WD_trim_contig_9963_mapping	1286	39	5.42224
	1447	SFP_trim_contig_113_mapping	1110	23	3.75045		1447	FTC_trim_contig_15481_mapping	1599	35	3.89931		1447	DD_trim_contig_1531_mapping	1497	39	4.51837		1447	WD_trim_contig_346_mapping	1285	24	3.54864
	1448	SFP_trim_contig_1130_mapping	1764	35	3.21202		1448	FTC_trim_contig_5184_mapping	1598	33	3.81164		1448	DD_trim_contig_11344_mapping	1497	27	3.49633		1448	WD_trim_contig_20536_mapping	1285	23	3.39611
	1449	SFP_trim_contig_11300_mapping	446	13	5.08969		1449	FTC_trim_contig_3528_mapping	1597	42	4.9737		1449	DD_trim_contig_2528_mapping	1497	34	4.37141		1449	WD_trim_contig_25318_mapping	1285	30	3.72918
	1450	SFP_trim_contig_11301_mapping	585	15	4.3265		1450	FTC_trim_contig_4356_mapping	1597	33	3.57044		1450	DD_trim_contig_3713_mapping	1495	34	4.60669		1450	WD_trim_contig_836_mapping	1284	57	8.13162
	1451	SFP_trim_contig_11302_mapping	429	16	6.64802		1451	FTC_trim_contig_6338_mapping	1596	36	3.96241		1451	DD_trim_contig_7262_mapping	1495	27	3.59599		1451	WD_trim_contig_2275_mapping	1284	26	3.75078
	1452	SFP_trim_contig_11303_mapping	1577	65	6.96829		1452	FTC_trim_contig_2845_mapping	1594	56	6.01129		1452	DD_trim_contig_1837_mapping	1494	33	4.24967		1452	WD_trim_contig_3692_mapping	1284	29	3.68536
	1453	SFP_trim_contig_11304_mapping	651	20	5.21659		1453	FTC_trim_contig_7625_mapping	1594	61	6.44918		1453	DD_trim_contig_2362_mapping	1494	46	5.65663		1453	WD_trim_contig_4512_mapping	1284	35	4.68146
	1454	SFP_trim_contig_11305_mapping	691	20	5.37482		1454	FTC_trim_contig_2006_mapping	1593	45	4.96108		1454	DD_trim_contig_12765_mapping	1494	51	6.917		1454	WD_trim_contig_15365_mapping	1284	19	2.83489
	1455	SFP_trim_contig_11306_mapping	951	15	2.90431		1455	FTC_trim_contig_5177_mapping	1593	38	4.02197		1455	DD_trim_contig_13403_mapping	1494	52	6.68273		1455	WD_trim_contig_15222_mapping	1284	42	5.65966
	1456	SFP_trim_contig_11307_mapping	562	15	4.67972		1456	FTC_trim_contig_6202_mapping	1593	31	3.62837		1456	DD_trim_contig_1631_mapping	1493	37	4.89953		1456	WD_trim_contig_4542_mapping	1283	37	5.16913
	1457	SFP_trim_contig_11308_mapping	587	14	3.58262		1457	FTC_trim_contig_6908_mapping	1593	43	4.77401		1457	DD_trim_contig_16209_mapping	1492	26	3.42091		1457	WD_trim_contig_1743_mapping	1283	53	7.38348
	1458	SFP_trim_contig_11309_mapping	508	10	3.56496		1458	FTC_trim_contig_806_mapping	1592	47	4.74937		1458	DD_trim_contig_7194_mapping	1491	32	4.03286		1458	WD_trim_contig_19449_mapping	1283	31	4.5339
	1459	SFP_trim_contig_1131_mapping	265	62	34.2868		1459	FTC_trim_contig_3419_mapping	1592	46	4.89008		1459	DD_trim_contig_10730_mapping	1491	25	3.13749		1459	WD_trim_contig_2731_mapping	1282	66	9.30889
	1460	SFP_trim_contig_11310_mapping	584	17	5.15753		1460	FTC_trim_contig_3843_mapping	1592	41	4.71545		1460	DD_trim_contig_15785_mapping	1491	22	2.92757		1460	WD_trim_contig_9564_mapping	1282	40	5.13963
	1461	SFP_trim_contig_11311_mapping	1627	48	4.85618		1461	FTC_trim_contig_8204_mapping	1592	34	3.72236		1461	DD_trim_contig_3526_mapping	1490	19	2.39732		1461	WD_trim_contig_10172_mapping	1282	31	3.85413
	1462	SFP_trim_contig_11312_mapping	329	8	3.95441		1462	FTC_trim_contig_2307_mapping	1591	41	4.54871		1462	DD_trim_contig_5653_mapping	1490	27	3.4557		1462	WD_trim_contig_20495_mapping	1282	28	4.09282
	1463	SFP_trim_contig_11313_mapping	355	8	3.93803		1463	FTC_trim_contig_13269_mapping	1591	27	3.15525		1463	DD_trim_contig_5752_mapping	1489	51	6.91202		1463	WD_trim_contig_23041_mapping	1282	20	2.99064
	1464	SFP_trim_contig_11314_mapping	1200	28	3.64417		1464	FTC_trim_contig_560_mapping	1590	33	3.69434		1464	DD_trim_contig_7173_mapping	1489	45	5.81666		1464	WD_trim_contig_6008_mapping	1281	26	3.32865
	1465	SFP_trim_contig_11315_mapping	346	9	3.88439		1465	FTC_trim_contig_3705_mapping	1590	31	3.58931		1465	DD_trim_contig_2660_mapping	1488	57	7.34005		1465	WD_trim_contig_12267_mapping	1281	22	2.94536
	1466	SFP_trim_contig_11316_mapping	669	21	5.72048		1466	FTC_trim_contig_519_mapping	1589	45	5.23726		1466	DD_trim_contig_18912_mapping	1487	32	4.32683		1466	WD_trim_contig_1796_mapping	1281	30	3.98439
	1467	SFP_trim_contig_11317_mapping	1095	32	5.44018		1467	FTC_trim_contig_8906_mapping	1589	51	5.93581		1467	DD_trim_contig_13607_mapping	1486	33	4.23082		1467	WD_trim_contig_18851_mapping	1281	31	4.30679
	1468	SFP_trim_contig_11318_mapping	809	16	3.33004		1468	FTC_trim_contig_517_mapping	1588	41	4.73489		1468	DD_trim_contig_3431_mapping	1485	55	6.96902		1468	WD_trim_contig_6800_mapping	1280	34	5.15156
	1469	SFP_trim_contig_11319_mapping	411	10	4.39659		1469	FTC_trim_contig_3076_mapping	1588	32	3.84635		1469	DD_trim_contig_3054_mapping	1484	39	5.07075		1469	WD_trim_contig_7439_mapping	1280	36	5
	1470	SFP_trim_contig_1132_mapping	1394	309	34.0782		1470	FTC_trim_contig_13227_mapping	1588	37	4.09509		1470	DD_trim_contig_4149_mapping	1484	30	3.88477		1470	WD_trim_contig_9670_mapping	1280	30	4.15781
	1471	SFP_trim_contig_11320_mapping	742	7	1.65094		1471	FTC_trim_contig_892_mapping	1586	45	4.69546		1471	DD_trim_contig_7156_mapping	1484	37	4.7783		1471	WD_trim_contig_24553_mapping	1280	24	3.55703
	1472	SFP_trim_contig_11321_mapping	318	8	4.09119		1472	FTC_trim_contig_2241_mapping	1586	43	5.06494		1472	DD_trim_contig_8620_mapping	1483	38	4.84356		1472	WD_trim_contig_25379_mapping	1280	43	5.575
	1473	SFP_trim_contig_11322_mapping	1155	22	3.07879		1473	FTC_trim_contig_4114_mapping	1586	31	3.62547		1473	DD_trim_contig_510_mapping	1482	57	7.46424		1473	WD_trim_contig_1030_mapping	1279	34	4.62627
	1474	SFP_trim_contig_11323_mapping	506	17	5.83399		1474	FTC_trim_contig_5425_mapping	1585	38	3.9836		1474	DD_trim_contig_2559_mapping	1479	43	5.02028		1474	WD_trim_contig_1362_mapping	1278	31	4.41315
	1475	SFP_trim_contig_11324_mapping	551	12	3.69328		1475	FTC_trim_contig_6495_mapping	1585	27	3.13186		1475	DD_trim_contig_11167_mapping	1478	35	4.16509		1475	WD_trim_contig_2171_mapping	1278	39	5.34898
	1476	SFP_trim_contig_11325_mapping	510	11	3.41569		1476	FTC_trim_contig_7398_mapping	1585	34	3.77098		1476	DD_trim_contig_2092_mapping	1477	49	6.61273		1476	WD_trim_contig_6655_mapping	1278	31	4.37872
	1477	SFP_trim_contig_11326_mapping	753	18	3.87118		1477	FTC_trim_contig_2070_mapping	1584	40	4.54798		1477	DD_trim_contig_5703_mapping	1477	42	5.49221		1477	WD_trim_contig_7965_mapping	1278	24	3.28091
	1478	SFP_trim_contig_11327_mapping	2071	27	2.30806		1478	FTC_trim_contig_6382_mapping	1584	35	4.04104		1478	DD_trim_contig_12299_mapping	1477	33	4.08395		1478	WD_trim_contig_16742_mapping	1278	25	3.2856
	1479	SFP_trim_contig_11328_mapping	1091	20	3.30981		1479	FTC_trim_contig_5459_mapping	1583	29	3.3885		1479	DD_trim_contig_21583_mapping	1477	24	3.22681		1479	WD_trim_contig_4952_mapping	1277	43	5.85121
	1480	SFP_trim_contig_11329_mapping	618	13	3.48382		1480	FTC_trim_contig_6966_mapping	1583	28	3.20404		1480	DD_trim_contig_749_mapping	1476	29	3.68631		1480	WD_trim_contig_352_mapping	1277	46	5.69695
	1481	SFP_trim_contig_1133_mapping	520	10	3.30577		1481	FTC_trim_contig_10823_mapping	1582	35	3.72756		1481	DD_trim_contig_11691_mapping	1475	43	5.62237		1481	WD_trim_contig_1000_mapping	1277	31	4.34691
	1482	SFP_trim_contig_11330_mapping	713	18	4.64095		1482	FTC_trim_contig_11078_mapping	1581	44	4.95509		1482	DD_trim_contig_2053_mapping	1474	35	4.50543		1482	WD_trim_contig_13743_mapping	1277	32	4.09632
	1483	SFP_trim_contig_11331_mapping	1168	21	2.9726		1483	FTC_trim_contig_5976_mapping	1580	43	5.02089		1483	DD_trim_contig_4375_mapping	1474	30	3.42062		1483	WD_trim_contig_5883_mapping	1276	31	3.96865
	1484	SFP_trim_contig_11332_mapping	453	20	7.25386		1484	FTC_trim_contig_1106_mapping	1579	52	5.79291		1484	DD_trim_contig_380_mapping	1473	61	7.4759		1484	WD_trim_contig_11642_mapping	1276	57	7.20063
	1485	SFP_trim_contig_11333_mapping	751	12	2.87084		1485	FTC_trim_contig_5063_mapping	1579	36	3.9677		1485	DD_trim_contig_848_mapping	1473	34	4.43856		1485	WD_trim_contig_11734_mapping	1276	47	5.78762
	1486	SFP_trim_contig_11334_mapping	381	11	4.43832		1486	FTC_trim_contig_6937_mapping	1579	30	3.30209		1486	DD_trim_contig_3775_mapping	1473	28	3.70944		1486	WD_trim_contig_15351_mapping	1276	21	3.15987
	1487	SFP_trim_contig_11335_mapping	703	7	1.8293		1487	FTC_trim_contig_932_mapping	1578	29	3.31115		1487	DD_trim_contig_9989_mapping	1473	35	4.76918		1487	WD_trim_contig_1409_mapping	1276	35	4.96082
	1488	SFP_trim_contig_11336_mapping	426	7	2.96714		1488	FTC_trim_contig_3461_mapping	1578	116	11.4962		1488	DD_trim_contig_12086_mapping	1473	28	3.75696		1488	WD_trim_contig_11983_mapping	1275	53	6.21176
	1489	SFP_trim_contig_11337_mapping	218	6	4.56422		1489	FTC_trim_contig_5713_mapping	1578	41	4.81876		1489	DD_trim_contig_1993_mapping	1473	54	7.03394		1489	WD_trim_contig_12737_mapping	1275	35	5.15529
	1490	SFP_trim_contig_11338_mapping	434	4	1.79724		1490	FTC_trim_contig_6053_mapping	1578	26	2.93029		1490	DD_trim_contig_9035_mapping	1473	22	2.61575		1490	WD_trim_contig_1731_mapping	1274	62	8.15934
	1491	SFP_trim_contig_11339_mapping	1600	31	3.46937		1491	FTC_trim_contig_7876_mapping	1578	41	4.62928		1491	DD_trim_contig_11316_mapping	1473	46	5.92057		1491	WD_trim_contig_2692_mapping	1274	25	3.42622
	1492	SFP_trim_contig_1134_mapping	2343	63	4.48869		1492	FTC_trim_contig_1554_mapping	1577	44	5.03488		1492	DD_trim_contig_1259_mapping	1472	37	4.48234		1492	WD_trim_contig_3594_mapping	1274	24	3.19702
	1493	SFP_trim_contig_11340_mapping	1064	25	4.12406		1493	FTC_trim_contig_8421_mapping	1577	34	3.94356		1493	DD_trim_contig_12274_mapping	1472	21	2.7731		1493	WD_trim_contig_7763_mapping	1274	34	5.10989
	1494	SFP_trim_contig_11341_mapping	505	8	2.74059		1494	FTC_trim_contig_9216_mapping	1577	40	4.63412		1494	DD_trim_contig_2822_mapping	1471	32	3.9123		1494	WD_trim_contig_11043_mapping	1274	41	6.11146
	1495	SFP_trim_contig_11342_mapping	655	10	2.54656		1495	FTC_trim_contig_515_mapping	1576	39	4.60216		1495	DD_trim_contig_6988_mapping	1471	40	5.50782		1495	WD_trim_contig_21455_mapping	1274	26	3.54082
	1496	SFP_trim_contig_11343_mapping	1072	30	5.01119		1496	FTC_trim_contig_7678_mapping	1576	39	4.27221		1496	DD_trim_contig_7896_mapping	1471	24	3.05031		1496	WD_trim_contig_22633_mapping	1274	21	2.74961
	1497	SFP_trim_contig_11344_mapping	253	24	13.17		1497	FTC_trim_contig_6155_mapping	1575	32	3.78857		1497	DD_trim_contig_11762_mapping	1471	47	5.57988		1497	WD_trim_contig_8070_mapping	1273	23	3.10291
	1498	SFP_trim_contig_11345_mapping	1110	31	4.69369		1498	FTC_trim_contig_5679_mapping	1574	49	5.35451		1498	DD_trim_contig_82_mapping	1470	44	5.70748		1498	WD_trim_contig_12730_mapping	1273	25	3.13433
	1499	SFP_trim_contig_11346_mapping	483	13	4.09731		1499	FTC_trim_contig_1993_mapping	1573	40	4.60776		1499	DD_trim_contig_3244_mapping	1470	48	6.02381		1499	WD_trim_contig_7172_mapping	1272	28	3.76572
	1500	SFP_trim_contig_11347_mapping	392	7	3.26786		1500	FTC_trim_contig_1701_mapping	1572	29	3.40776		1500	DD_trim_contig_12167_mapping	1470	19	2.47755		1500	WD_trim_contig_945_mapping	1271	84	11.8537
	1501	SFP_trim_contig_11348_mapping	928	24	4.59914		1501	FTC_trim_contig_894_mapping	1572	29	3.28308		1501	DD_trim_contig_6321_mapping	1469	43	5.49217		1501	WD_trim_contig_1660_mapping	1271	49	6.30448
	1502	SFP_trim_contig_11349_mapping	525	9	3.06667		1502	FTC_trim_contig_2822_mapping	1572	27	3.0528		1502	DD_trim_contig_9944_mapping	1469	29	3.8659		1502	WD_trim_contig_4407_mapping	1271	48	6.2856
	1503	SFP_trim_contig_1135_mapping	1271	34	4.35956		1503	FTC_trim_contig_2866_mapping	1572	41	4.55916		1503	DD_trim_contig_11382_mapping	1468	25	3.33787		1503	WD_trim_contig_11042_mapping	1271	40	4.63021
	1504	SFP_trim_contig_11350_mapping	245	8	5.44082		1504	FTC_trim_contig_4118_mapping	1572	44	4.95165		1504	DD_trim_contig_10701_mapping	1468	47	5.84605		1504	WD_trim_contig_16802_mapping	1271	22	3.02518
	1505	SFP_trim_contig_11351_mapping	934	32	5.88544		1505	FTC_trim_contig_13873_mapping	1572	40	4.45992		1505	DD_trim_contig_13987_mapping	1468	48	6.40327		1505	WD_trim_contig_16413_mapping	1271	24	3.59087
	1506	SFP_trim_contig_11352_mapping	819	22	4.88278		1506	FTC_trim_contig_4357_mapping	1571	35	4.09612		1506	DD_trim_contig_24394_mapping	1468	52	6.89918		1506	WD_trim_contig_6359_mapping	1270	16	2.24016
	1507	SFP_trim_contig_11353_mapping	1791	40	4.02178		1507	FTC_trim_contig_7447_mapping	1571	37	4.33864		1507	DD_trim_contig_5288_mapping	1467	41	5.46421		1507	WD_trim_contig_5381_mapping	1269	32	4.65879
	1508	SFP_trim_contig_11354_mapping	1424	32	3.8757		1508	FTC_trim_contig_12779_mapping	1571	29	3.23488		1508	DD_trim_contig_9545_mapping	1466	39	5.24488		1508	WD_trim_contig_7241_mapping	1269	39	5.38061
	1509	SFP_trim_contig_11355_mapping	631	13	3.83677		1509	FTC_trim_contig_190_mapping	1570	53	5.92102		1509	DD_trim_contig_18443_mapping	1466	28	3.47067		1509	WD_trim_contig_28123_mapping	1269	24	3.37273
	1510	SFP_trim_contig_11356_mapping	336	12	4.6369		1510	FTC_trim_contig_5600_mapping	1570	30	3.4293		1510	DD_trim_contig_7512_mapping	1465	39	4.88259		1510	WD_trim_contig_1299_mapping	1268	32	4.08044
	1511	SFP_trim_contig_11357_mapping	246	5	3.87805		1511	FTC_trim_contig_7691_mapping	1570	40	4.61401		1511	DD_trim_contig_10591_mapping	1465	47	6.2587		1511	WD_trim_contig_7585_mapping	1268	43	6.40852
	1512	SFP_trim_contig_11358_mapping	1797	53	5.50974		1512	FTC_trim_contig_3842_mapping	1569	41	4.84449		1512	DD_trim_contig_493_mapping	1465	35	4.57338		1512	WD_trim_contig_9563_mapping	1267	102	13.2115
	1513	SFP_trim_contig_11359_mapping	267	4	2.59176		1513	FTC_trim_contig_5583_mapping	1569	38	4.26386		1513	DD_trim_contig_7159_mapping	1465	39	5.25666		1513	WD_trim_contig_7332_mapping	1266	34	4.27646
	1514	SFP_trim_contig_1136_mapping	892	11	2.34417		1514	FTC_trim_contig_8047_mapping	1569	37	4.23582		1514	DD_trim_contig_18169_mapping	1465	34	4.71263		1514	WD_trim_contig_15130_mapping	1266	33	4.28752
	1515	SFP_trim_contig_11360_mapping	951	17	3.17035		1515	FTC_trim_contig_1355_mapping	1568	37	4.25829		1515	DD_trim_contig_882_mapping	1464	59	7.94262		1515	WD_trim_contig_2625_mapping	1266	32	4.25829
	1516	SFP_trim_contig_11361_mapping	1291	27	3.68939		1516	FTC_trim_contig_4355_mapping	1568	29	3.31441		1516	DD_trim_contig_3433_mapping	1464	28	3.70765		1516	WD_trim_contig_17659_mapping	1266	24	3.62085
	1517	SFP_trim_contig_11362_mapping	564	17	5.29965		1517	FTC_trim_contig_7924_mapping	1568	33	3.61862		1517	DD_trim_contig_1904_mapping	1464	42	5.6209		1517	WD_trim_contig_5748_mapping	1265	25	3.57075
	1518	SFP_trim_contig_11363_mapping	627	16	4.52153		1518	FTC_trim_contig_9338_mapping	1568	37	4.28316		1518	DD_trim_contig_1984_mapping	1463	41	5.4108		1518	WD_trim_contig_12717_mapping	1265	28	3.92174
	1519	SFP_trim_contig_11364_mapping	751	13	2.81758		1519	FTC_trim_contig_718_mapping	1567	31	3.43969		1519	DD_trim_contig_1527_mapping	1462	78	9.48906		1519	WD_trim_contig_32362_mapping	1265	21	2.92806
	1520	SFP_trim_contig_11365_mapping	821	13	2.45311		1520	FTC_trim_contig_5357_mapping	1567	42	4.73644		1520	DD_trim_contig_2318_mapping	1462	42	5.28659		1520	WD_trim_contig_3063_mapping	1264	32	4.52927
	1521	SFP_trim_contig_11366_mapping	689	13	3.40493		1521	FTC_trim_contig_637_mapping	1566	35	3.90421		1521	DD_trim_contig_12818_mapping	1462	29	3.82353		1521	WD_trim_contig_17077_mapping	1264	18	2.41851
	1522	SFP_trim_contig_11367_mapping	719	9	2.23227		1522	FTC_trim_contig_2777_mapping	1566	46	5.19221		1522	DD_trim_contig_4564_mapping	1461	29	3.53525		1522	WD_trim_contig_20039_mapping	1264	36	4.59335
	1523	SFP_trim_contig_11368_mapping	2436	45	3.35181		1523	FTC_trim_contig_8790_mapping	1566	35	4.29821		1523	DD_trim_contig_1078_mapping	1461	44	5.9473		1523	WD_trim_contig_20161_mapping	1264	19	2.69225
	1524	SFP_trim_contig_11369_mapping	406	6	2.4064		1524	FTC_trim_contig_10818_mapping	1566	46	4.98851		1524	DD_trim_contig_18585_mapping	1461	38	4.86927		1524	WD_trim_contig_1879_mapping	1263	28	3.81552
	1525	SFP_trim_contig_1137_mapping	221	64	38.9864		1525	FTC_trim_contig_2005_mapping	1565	36	4.01534		1525	DD_trim_contig_2976_mapping	1457	51	6.67605		1525	WD_trim_contig_6810_mapping	1263	32	5.06255
	1526	SFP_trim_contig_11370_mapping	631	12	3.19493		1526	FTC_trim_contig_4396_mapping	1565	23	2.52204		1526	DD_trim_contig_5561_mapping	1457	75	9.94441		1526	WD_trim_contig_9272_mapping	1263	47	6.67775
	1527	SFP_trim_contig_11371_mapping	442	9	3.32805		1527	FTC_trim_contig_6184_mapping	1565	41	4.3885		1527	DD_trim_contig_15199_mapping	1457	44	5.83596		1527	WD_trim_contig_10236_mapping	1263	22	2.98733
	1528	SFP_trim_contig_11372_mapping	586	20	5.01365		1528	FTC_trim_contig_9744_mapping	1565	36	4.31374		1528	DD_trim_contig_21557_mapping	1457	30	4.21688		1528	WD_trim_contig_15359_mapping	1262	27	3.62599
	1529	SFP_trim_contig_11373_mapping	1959	53	4.8535		1529	FTC_trim_contig_318_mapping	1564	25	2.85934		1529	DD_trim_contig_8156_mapping	1456	28	3.55288		1529	WD_trim_contig_21067_mapping	1260	24	3.57222
	1530	SFP_trim_contig_11374_mapping	304	5	2.68421		1530	FTC_trim_contig_4036_mapping	1564	33	3.73338		1530	DD_trim_contig_538_mapping	1454	54	6.61004		1530	WD_trim_contig_5875_mapping	1259	32	4.556
	1531	SFP_trim_contig_11375_mapping	409	10	4.02445		1531	FTC_trim_contig_6466_mapping	1564	33	3.65026		1531	DD_trim_contig_7716_mapping	1454	40	4.98349		1531	WD_trim_contig_6723_mapping	1259	65	9.04448
	1532	SFP_trim_contig_11376_mapping	609	18	5.22824		1532	FTC_trim_contig_5108_mapping	1563	45	4.53295		1532	DD_trim_contig_637_mapping	1454	27	3.35076		1532	WD_trim_contig_8509_mapping	1259	19	2.861
	1533	SFP_trim_contig_11377_mapping	545	12	4.03853		1533	FTC_trim_contig_4129_mapping	1562	48	5.24072		1533	DD_trim_contig_7149_mapping	1453	62	8.10874		1533	WD_trim_contig_3644_mapping	1258	34	4.6725
	1534	SFP_trim_contig_11378_mapping	687	9	2.41339		1534	FTC_trim_contig_2767_mapping	1561	32	3.67008		1534	DD_trim_contig_7987_mapping	1453	52	6.87956		1534	WD_trim_contig_3976_mapping	1258	30	4.26948
	1535	SFP_trim_contig_11379_mapping	330	10	4.89697		1535	FTC_trim_contig_4628_mapping	1561	27	3.18834		1535	DD_trim_contig_729_mapping	1453	50	6.76669		1535	WD_trim_contig_11103_mapping	1258	48	6.20588
	1536	SFP_trim_contig_1138_mapping	1475	35	4.21627		1536	FTC_trim_contig_2669_mapping	1560	42	5.0391		1536	DD_trim_contig_2701_mapping	1452	36	4.39669		1536	WD_trim_contig_12890_mapping	1258	25	3.46025
	1537	SFP_trim_contig_11380_mapping	1872	37	3.6453		1537	FTC_trim_contig_2935_mapping	1560	29	3.18269		1537	DD_trim_contig_3629_mapping	1452	34	4.76584		1537	WD_trim_contig_12988_mapping	1258	34	5.06041
	1538	SFP_trim_contig_11381_mapping	732	12	2.99317		1538	FTC_trim_contig_12488_mapping	1560	29	3.35897		1538	DD_trim_contig_444_mapping	1451	32	3.82564		1538	WD_trim_contig_13315_mapping	1258	27	3.86486
	1539	SFP_trim_contig_11382_mapping	1259	29	3.97458		1539	FTC_trim_contig_2162_mapping	1559	22	2.66068		1539	DD_trim_contig_896_mapping	1451	39	5.1468		1539	WD_trim_contig_18127_mapping	1258	34	4.80684
	1540	SFP_trim_contig_11383_mapping	420	6	2.23333		1540	FTC_trim_contig_4225_mapping	1559	41	4.83258		1540	DD_trim_contig_2576_mapping	1451	36	4.88904		1540	WD_trim_contig_26046_mapping	1258	35	4.63593
	1541	SFP_trim_contig_11384_mapping	455	11	3.41978		1541	FTC_trim_contig_6286_mapping	1559	26	2.90827		1541	DD_trim_contig_10951_mapping	1451	41	5.42247		1541	WD_trim_contig_1061_mapping	1256	50	6.85111
	1542	SFP_trim_contig_11385_mapping	711	29	7.42475		1542	FTC_trim_contig_1209_mapping	1558	38	4.19833		1542	DD_trim_contig_14293_mapping	1451	42	4.79118		1542	WD_trim_contig_8619_mapping	1256	39	5.35987
	1543	SFP_trim_contig_11386_mapping	398	11	4.86432		1543	FTC_trim_contig_5899_mapping	1558	33	3.76893		1543	DD_trim_contig_15971_mapping	1451	46	6.14266		1543	WD_trim_contig_131_mapping	1256	20	2.76752
	1544	SFP_trim_contig_11387_mapping	638	29	7.68495		1544	FTC_trim_contig_7034_mapping	1558	40	4.74711		1544	DD_trim_contig_1497_mapping	1450	39	5.25448		1544	WD_trim_contig_1487_mapping	1255	47	6.15458
	1545	SFP_trim_contig_11388_mapping	1291	40	5.43687		1545	FTC_trim_contig_3090_mapping	1557	40	4.54014		1545	DD_trim_contig_10648_mapping	1450	26	3.38897		1545	WD_trim_contig_2090_mapping	1255	20	2.70677
	1546	SFP_trim_contig_11389_mapping	380	8	3.83421		1546	FTC_trim_contig_6301_mapping	1557	31	3.61464		1546	DD_trim_contig_6159_mapping	1449	37	5.02001		1546	WD_trim_contig_1827_mapping	1254	21	3.10845
	1547	SFP_trim_contig_1139_mapping	797	28	6.25847		1547	FTC_trim_contig_7898_mapping	1557	37	4.02633		1547	DD_trim_contig_1097_mapping	1449	36	4.73775		1547	WD_trim_contig_2856_mapping	1254	18	2.25678
	1548	SFP_trim_contig_11390_mapping	549	6	1.97632		1548	FTC_trim_contig_8287_mapping	1557	44	4.93963		1548	DD_trim_contig_1683_mapping	1448	38	5.06561		1548	WD_trim_contig_7810_mapping	1254	47	6.7177
	1549	SFP_trim_contig_11391_mapping	470	14	4.87447		1549	FTC_trim_contig_2686_mapping	1556	30	3.49293		1549	DD_trim_contig_8640_mapping	1448	33	4.50829		1549	WD_trim_contig_5542_mapping	1253	44	5.83001
	1550	SFP_trim_contig_11392_mapping	319	7	2.93103		1550	FTC_trim_contig_3749_mapping	1556	47	5.26285		1550	DD_trim_contig_13270_mapping	1448	24	2.95097		1550	WD_trim_contig_13683_mapping	1253	28	3.92338
	1551	SFP_trim_contig_11393_mapping	1759	38	3.82888		1551	FTC_trim_contig_3833_mapping	1556	47	5.35219		1551	DD_trim_contig_5343_mapping	1447	52	7.3877		1551	WD_trim_contig_1667_mapping	1252	28	3.6901
	1552	SFP_trim_contig_11394_mapping	891	14	2.8092		1552	FTC_trim_contig_5985_mapping	1556	34	3.89589		1552	DD_trim_contig_7928_mapping	1447	20	2.65031		1552	WD_trim_contig_8804_mapping	1252	24	3.01118
	1553	SFP_trim_contig_11395_mapping	386	5	2.22539		1553	FTC_trim_contig_6277_mapping	1556	34	4.03535		1553	DD_trim_contig_15224_mapping	1447	26	3.54941		1553	WD_trim_contig_15532_mapping	1252	29	3.90495
	1554	SFP_trim_contig_11396_mapping	308	10	3.94481		1554	FTC_trim_contig_6409_mapping	1556	37	4.39139		1554	DD_trim_contig_5087_mapping	1446	42	5.41563		1554	WD_trim_contig_8652_mapping	1252	32	5.0016
	1555	SFP_trim_contig_11397_mapping	643	28	7.8056		1555	FTC_trim_contig_10605_mapping	1556	29	3.23201		1555	DD_trim_contig_9314_mapping	1446	30	3.73928		1555	WD_trim_contig_14532_mapping	1252	30	4.55671
	1556	SFP_trim_contig_11398_mapping	533	9	2.94747		1556	FTC_trim_contig_12736_mapping	1556	33	3.73393		1556	DD_trim_contig_10165_mapping	1445	23	2.97578		1556	WD_trim_contig_19493_mapping	1252	46	6.85703
	1557	SFP_trim_contig_11399_mapping	500	11	3.928		1557	FTC_trim_contig_1000_mapping	1555	41	4.22508		1557	DD_trim_contig_11175_mapping	1445	47	6.31142		1557	WD_trim_contig_1290_mapping	1251	26	3.8705
	1558	SFP_trim_contig_114_mapping	1062	2005	294.327		1558	FTC_trim_contig_5278_mapping	1555	25	2.5627		1558	DD_trim_contig_3582_mapping	1444	68	9.12465		1558	WD_trim_contig_16146_mapping	1251	38	5.30376
	1559	SFP_trim_contig_1140_mapping	3960	121	5.27727		1559	FTC_trim_contig_6632_mapping	1555	41	4.44502		1559	DD_trim_contig_11037_mapping	1442	43	5.64355		1559	WD_trim_contig_16188_mapping	1251	27	3.61471
	1560	SFP_trim_contig_11400_mapping	362	6	2.8453		1560	FTC_trim_contig_360_mapping	1553	43	4.60592		1560	DD_trim_contig_12490_mapping	1442	56	6.84466		1560	WD_trim_contig_2890_mapping	1250	25	3.3048
	1561	SFP_trim_contig_11401_mapping	558	9	3.04301		1561	FTC_trim_contig_1612_mapping	1552	42	5.04317		1561	DD_trim_contig_17250_mapping	1442	19	2.43273		1561	WD_trim_contig_6153_mapping	1250	39	5.4496
	1562	SFP_trim_contig_11402_mapping	444	7	2.65541		1562	FTC_trim_contig_5297_mapping	1552	35	3.79253		1562	DD_trim_contig_1386_mapping	1440	28	3.76111		1562	WD_trim_contig_9154_mapping	1250	33	4.2008
	1563	SFP_trim_contig_11403_mapping	833	18	3.76591		1563	FTC_trim_contig_1690_mapping	1551	47	5.76531		1563	DD_trim_contig_3998_mapping	1440	53	7.29931		1563	WD_trim_contig_14748_mapping	1250	24	3.716
	1564	SFP_trim_contig_11404_mapping	675	22	5.41185		1564	FTC_trim_contig_5381_mapping	1551	29	3.14249		1564	DD_trim_contig_4993_mapping	1440	36	4.55972		1564	WD_trim_contig_7548_mapping	1250	43	6.0456
	1565	SFP_trim_contig_11405_mapping	1017	18	2.80138		1565	FTC_trim_contig_5915_mapping	1551	44	4.72211		1565	DD_trim_contig_5826_mapping	1440	32	4.29653		1565	WD_trim_contig_21209_mapping	1250	45	6.6488
	1566	SFP_trim_contig_11406_mapping	327	12	6.84404		1566	FTC_trim_contig_6712_mapping	1551	48	5.48162		1566	DD_trim_contig_8370_mapping	1440	30	3.77778		1566	WD_trim_contig_1282_mapping	1249	49	7.02162
	1567	SFP_trim_contig_11407_mapping	522	15	5.19923		1567	FTC_trim_contig_1396_mapping	1550	23	2.82258		1567	DD_trim_contig_7932_mapping	1439	24	2.93746		1567	WD_trim_contig_8539_mapping	1249	30	4.16253
	1568	SFP_trim_contig_11408_mapping	622	11	2.98553		1568	FTC_trim_contig_3411_mapping	1550	36	4.21871		1568	DD_trim_contig_21892_mapping	1439	29	3.85685		1568	WD_trim_contig_20227_mapping	1249	31	4.42834
	1569	SFP_trim_contig_11409_mapping	1232	27	3.98052		1569	FTC_trim_contig_9945_mapping	1550	34	3.64645		1569	DD_trim_contig_1461_mapping	1438	38	4.97079		1569	WD_trim_contig_20402_mapping	1249	26	3.90713
	1570	SFP_trim_contig_1141_mapping	1999	45	3.93247		1570	FTC_trim_contig_858_mapping	1549	34	3.82634		1570	DD_trim_contig_1819_mapping	1438	34	4.71419		1570	WD_trim_contig_21601_mapping	1249	24	3.57166
	1571	SFP_trim_contig_11410_mapping	235	9	6.62979		1571	FTC_trim_contig_12844_mapping	1549	34	4.10265		1571	DD_trim_contig_2272_mapping	1438	23	3.00834		1571	WD_trim_contig_721_mapping	1248	59	7.82292
	1572	SFP_trim_contig_11411_mapping	415	9	4.14458		1572	FTC_trim_contig_604_mapping	1548	28	3.14406		1572	DD_trim_contig_4576_mapping	1438	26	3.52295		1572	WD_trim_contig_6755_mapping	1248	23	3.23558
	1573	SFP_trim_contig_11412_mapping	292	9	5.41781		1573	FTC_trim_contig_3119_mapping	1548	50	5.74742		1573	DD_trim_contig_6475_mapping	1438	52	6.621		1573	WD_trim_contig_2649_mapping	1248	23	3.32933
	1574	SFP_trim_contig_11413_mapping	852	20	3.75117		1574	FTC_trim_contig_3158_mapping	1548	33	3.63049		1574	DD_trim_contig_7678_mapping	1437	52	6.60125		1574	WD_trim_contig_6184_mapping	1248	54	7.46635
	1575	SFP_trim_contig_11414_mapping	388	9	3.56443		1575	FTC_trim_contig_5682_mapping	1548	47	4.82881		1575	DD_trim_contig_1503_mapping	1436	56	7.21727		1575	WD_trim_contig_14124_mapping	1248	28	4.1851
	1576	SFP_trim_contig_11415_mapping	699	16	4.00143		1576	FTC_trim_contig_6906_mapping	1548	30	3.52972		1576	DD_trim_contig_2951_mapping	1436	66	8.76602		1576	WD_trim_contig_22504_mapping	1248	18	2.70994
	1577	SFP_trim_contig_11416_mapping	836	17	3.55981		1577	FTC_trim_contig_10946_mapping	1548	31	3.50388		1577	DD_trim_contig_3699_mapping	1436	30	3.62535		1577	WD_trim_contig_589_mapping	1247	33	4.72253
	1578	SFP_trim_contig_11417_mapping	661	16	4.29652		1578	FTC_trim_contig_483_mapping	1547	36	4.02392		1578	DD_trim_contig_3858_mapping	1436	37	5.13719		1578	WD_trim_contig_4056_mapping	1247	45	6.15156
	1579	SFP_trim_contig_11418_mapping	995	17	2.99698		1579	FTC_trim_contig_3693_mapping	1547	45	5.10278		1579	DD_trim_contig_9939_mapping	1436	29	3.98189		1579	WD_trim_contig_4206_mapping	1247	37	4.98637
	1580	SFP_trim_contig_11419_mapping	322	9	4.30124		1580	FTC_trim_contig_6662_mapping	1547	26	2.91144		1580	DD_trim_contig_852_mapping	1435	50	6.56446		1580	WD_trim_contig_5095_mapping	1247	23	3.34964
	1581	SFP_trim_contig_1142_mapping	490	9	2.99388		1581	FTC_trim_contig_907_mapping	1546	32	3.68629		1581	DD_trim_contig_6520_mapping	1435	38	4.56934		1581	WD_trim_contig_22732_mapping	1247	28	3.93504
	1582	SFP_trim_contig_11420_mapping	797	18	3.59724		1582	FTC_trim_contig_3902_mapping	1546	27	3.14101		1582	DD_trim_contig_14995_mapping	1435	50	6.4007		1582	WD_trim_contig_6397_mapping	1246	26	3.62681
	1583	SFP_trim_contig_11421_mapping	373	10	4.17694		1583	FTC_trim_contig_9143_mapping	1546	44	5.17788		1583	DD_trim_contig_15857_mapping	1434	34	4.77127		1583	WD_trim_contig_7718_mapping	1246	27	3.85554
	1584	SFP_trim_contig_11422_mapping	715	11	2.84196		1584	FTC_trim_contig_688_mapping	1545	36	4.08803		1584	DD_trim_contig_20877_mapping	1432	29	3.98673		1584	WD_trim_contig_8198_mapping	1246	60	7.61477
	1585	SFP_trim_contig_11423_mapping	1073	23	3.97111		1585	FTC_trim_contig_2195_mapping	1545	30	3.62524		1585	DD_trim_contig_875_mapping	1431	28	3.50245		1585	WD_trim_contig_8855_mapping	1246	48	7.19181
	1586	SFP_trim_contig_11424_mapping	295	7	3.97288		1586	FTC_trim_contig_5238_mapping	1545	40	4.42913		1586	DD_trim_contig_1559_mapping	1431	42	5.67785		1586	WD_trim_contig_13685_mapping	1246	23	3.32263
	1587	SFP_trim_contig_11425_mapping	2252	53	4.10302		1587	FTC_trim_contig_362_mapping	1544	31	3.79663		1587	DD_trim_contig_3815_mapping	1430	45	6.16364		1587	WD_trim_contig_509_mapping	1246	40	5.00963
	1588	SFP_trim_contig_11426_mapping	2320	47	3.40991		1588	FTC_trim_contig_1264_mapping	1544	28	3.42487		1588	DD_trim_contig_9651_mapping	1430	37	4.79441		1588	WD_trim_contig_23116_mapping	1246	25	3.64848
	1589	SFP_trim_contig_11427_mapping	693	17	4.33911		1589	FTC_trim_contig_4330_mapping	1544	48	5.86593		1589	DD_trim_contig_22688_mapping	1430	18	2.37622		1589	WD_trim_contig_12121_mapping	1245	14	2.1261
	1590	SFP_trim_contig_11428_mapping	1129	24	3.68113		1590	FTC_trim_contig_7735_mapping	1544	30	3.32513		1590	DD_trim_contig_5959_mapping	1429	26	3.57453		1590	WD_trim_contig_1342_mapping	1244	21	3.54984
	1591	SFP_trim_contig_11429_mapping	1557	42	4.54143		1591	FTC_trim_contig_8585_mapping	1544	35	4.0149		1591	DD_trim_contig_12067_mapping	1429	27	3.74738		1591	WD_trim_contig_8636_mapping	1244	23	2.83199
	1592	SFP_trim_contig_1143_mapping	864	26	5.5463		1592	FTC_trim_contig_8729_mapping	1544	40	4.46697		1592	DD_trim_contig_3291_mapping	1428	23	3.0007		1592	WD_trim_contig_2272_mapping	1244	84	11.3593
	1593	SFP_trim_contig_11430_mapping	1774	38	3.83371		1593	FTC_trim_contig_9807_mapping	1544	37	4.01619		1593	DD_trim_contig_11128_mapping	1428	36	5.04832		1593	WD_trim_contig_13106_mapping	1244	44	6.39148
	1594	SFP_trim_contig_11431_mapping	390	7	3.2359		1594	FTC_trim_contig_273_mapping	1543	979	105.669		1594	DD_trim_contig_6629_mapping	1427	31	4.30343		1594	WD_trim_contig_22204_mapping	1244	24	3.86736
	1595	SFP_trim_contig_11432_mapping	1408	32	4.19034		1595	FTC_trim_contig_981_mapping	1541	46	5.12589		1595	DD_trim_contig_562_mapping	1426	56	7.65288		1595	WD_trim_contig_23149_mapping	1244	22	3.07958
	1596	SFP_trim_contig_11433_mapping	838	10	2.2494		1596	FTC_trim_contig_5232_mapping	1541	48	5.64244		1596	DD_trim_contig_7888_mapping	1426	49	6.84783		1596	WD_trim_contig_1704_mapping	1243	20	2.71681
	1597	SFP_trim_contig_11434_mapping	653	13	3.54211		1597	FTC_trim_contig_5236_mapping	1541	40	4.64504		1597	DD_trim_contig_12845_mapping	1426	22	2.95442		1597	WD_trim_contig_6375_mapping	1243	21	2.95575
	1598	SFP_trim_contig_11435_mapping	1154	41	6.53293		1598	FTC_trim_contig_646_mapping	1540	40	4.90974		1598	DD_trim_contig_10202_mapping	1425	45	5.94807		1598	WD_trim_contig_7476_mapping	1242	25	3.45491
	1599	SFP_trim_contig_11436_mapping	347	4	1.80403		1599	FTC_trim_contig_3449_mapping	1540	30	3.4474		1599	DD_trim_contig_851_mapping	1424	35	4.67837		1599	WD_trim_contig_9908_mapping	1242	43	5.87762
	1600	SFP_trim_contig_11437_mapping	750	26	6.14933		1600	FTC_trim_contig_4172_mapping	1540	38	4.49026		1600	DD_trim_contig_5051_mapping	1424	50	6.81671		1600	WD_trim_contig_10003_mapping	1242	35	4.5628
	1601	SFP_trim_contig_11438_mapping	871	23	4.64638		1601	FTC_trim_contig_11727_mapping	1540	26	3.02143		1601	DD_trim_contig_11107_mapping	1424	44	6.14466		1601	WD_trim_contig_14222_mapping	1242	57	7.42834
	1602	SFP_trim_contig_11439_mapping	629	12	2.6407		1602	FTC_trim_contig_13210_mapping	1540	36	3.92273		1602	DD_trim_contig_5349_mapping	1423	59	7.90513		1602	WD_trim_contig_2138_mapping	1241	51	5.63578
	1603	SFP_trim_contig_1144_mapping	1067	19	3.0956		1603	FTC_trim_contig_9630_mapping	1539	37	4.17869		1603	DD_trim_contig_6938_mapping	1423	32	4.28812		1603	WD_trim_contig_6465_mapping	1241	28	3.89605
	1604	SFP_trim_contig_11440_mapping	444	7	2.93468		1604	FTC_trim_contig_1696_mapping	1538	30	3.4909		1604	DD_trim_contig_8048_mapping	1423	31	4.2312		1604	WD_trim_contig_2210_mapping	1240	31	4.23629
	1605	SFP_trim_contig_11441_mapping	728	13	3.21016		1605	FTC_trim_contig_3865_mapping	1538	32	3.64759		1605	DD_trim_contig_18146_mapping	1423	34	4.53408		1605	WD_trim_contig_3709_mapping	1240	26	3.6629
	1606	SFP_trim_contig_11442_mapping	460	12	4.54783		1606	FTC_trim_contig_3235_mapping	1537	35	4.14769		1606	DD_trim_contig_5631_mapping	1422	29	3.95921		1606	WD_trim_contig_15496_mapping	1240	26	3.6121
	1607	SFP_trim_contig_11443_mapping	1036	25	4.01158		1607	FTC_trim_contig_4199_mapping	1537	29	3.28107		1607	DD_trim_contig_763_mapping	1422	33	4.17722		1607	WD_trim_contig_6178_mapping	1239	22	3.03874
	1608	SFP_trim_contig_11444_mapping	1424	36	4.40169		1608	FTC_trim_contig_5493_mapping	1537	28	3.39493		1608	DD_trim_contig_8869_mapping	1421	33	4.54821		1608	WD_trim_contig_8600_mapping	1239	22	3.6368
	1609	SFP_trim_contig_11445_mapping	390	5	2.04615		1609	FTC_trim_contig_7877_mapping	1537	27	3.33702		1609	DD_trim_contig_18419_mapping	1421	35	4.27375		1609	WD_trim_contig_10096_mapping	1239	36	4.74253
	1610	SFP_trim_contig_11446_mapping	667	14	3.96852		1610	FTC_trim_contig_11023_mapping	1537	27	3.02798		1610	DD_trim_contig_2255_mapping	1418	51	6.56417		1610	WD_trim_contig_5862_mapping	1239	28	3.97094
	1611	SFP_trim_contig_11447_mapping	510	9	2.77451		1611	FTC_trim_contig_6070_mapping	1536	27	3.08789		1611	DD_trim_contig_14025_mapping	1417	33	4.55752		1611	WD_trim_contig_6468_mapping	1238	47	6.64459
	1612	SFP_trim_contig_11448_mapping	702	22	5.03419		1612	FTC_trim_contig_1994_mapping	1535	41	4.34267		1612	DD_trim_contig_2676_mapping	1416	38	3.96963		1612	WD_trim_contig_12589_mapping	1238	29	4.04039
	1613	SFP_trim_contig_11449_mapping	325	7	3.63385		1613	FTC_trim_contig_3141_mapping	1535	29	3.44104		1613	DD_trim_contig_7106_mapping	1416	44	6.01201		1613	WD_trim_contig_11236_mapping	1238	31	4.50727
	1614	SFP_trim_contig_1145_mapping	1169	32	4.61078		1614	FTC_trim_contig_3457_mapping	1535	28	3.40521		1614	DD_trim_contig_7095_mapping	1415	30	4.0424		1614	WD_trim_contig_7328_mapping	1237	30	4.45998
	1615	SFP_trim_contig_11450_mapping	748	8	1.95053		1615	FTC_trim_contig_4881_mapping	1535	47	5.2202		1615	DD_trim_contig_7686_mapping	1415	30	4.06502		1615	WD_trim_contig_12123_mapping	1237	26	3.43088
	1616	SFP_trim_contig_11451_mapping	1187	23	3.34035		1616	FTC_trim_contig_6786_mapping	1535	30	3.62736		1616	DD_trim_contig_602_mapping	1415	47	6.2106		1616	WD_trim_contig_17851_mapping	1237	30	4.0574
	1617	SFP_trim_contig_11452_mapping	711	13	3.07736		1617	FTC_trim_contig_8523_mapping	1535	28	3.2		1617	DD_trim_contig_516_mapping	1414	44	6.00354		1617	WD_trim_contig_21383_mapping	1237	39	5.59256
	1618	SFP_trim_contig_11453_mapping	238	6	3.65546		1618	FTC_trim_contig_9244_mapping	1535	33	3.86124		1618	DD_trim_contig_5093_mapping	1414	38	4.99717		1618	WD_trim_contig_28028_mapping	1236	19	2.83738
	1619	SFP_trim_contig_11454_mapping	1348	35	4.74703		1619	FTC_trim_contig_9715_mapping	1535	38	4.58371		1619	DD_trim_contig_5718_mapping	1413	39	5.55909		1619	WD_trim_contig_3257_mapping	1235	22	3.11903
	1620	SFP_trim_contig_11455_mapping	643	18	4.79782		1620	FTC_trim_contig_13822_mapping	1535	37	4.4215		1620	DD_trim_contig_10119_mapping	1413	18	2.3758		1620	WD_trim_contig_5552_mapping	1235	23	3.18866
	1621	SFP_trim_contig_11456_mapping	643	14	3.74495		1621	FTC_trim_contig_965_mapping	1534	53	6.0013		1621	DD_trim_contig_843_mapping	1411	39	5.41531		1621	WD_trim_contig_14104_mapping	1235	21	3.02267
	1622	SFP_trim_contig_11457_mapping	372	6	2.34946		1622	FTC_trim_contig_1217_mapping	1534	54	6.26858		1622	DD_trim_contig_13989_mapping	1411	34	4.58115		1622	WD_trim_contig_6599_mapping	1234	23	3.09076
	1623	SFP_trim_contig_11458_mapping	482	14	4.42324		1623	FTC_trim_contig_2488_mapping	1534	30	3.35007		1623	DD_trim_contig_1504_mapping	1410	65	8.96809		1623	WD_trim_contig_2047_mapping	1234	40	5.44165
	1624	SFP_trim_contig_11459_mapping	910	16	3.04286		1624	FTC_trim_contig_6974_mapping	1534	48	5.57627		1624	DD_trim_contig_4797_mapping	1410	113	14.8525		1624	WD_trim_contig_18518_mapping	1234	31	4.50729
	1625	SFP_trim_contig_1146_mapping	201	8	4.91045		1625	FTC_trim_contig_10170_mapping	1534	28	3.10756		1625	DD_trim_contig_11635_mapping	1410	20	2.80709		1625	WD_trim_contig_18757_mapping	1234	39	5.3047
	1626	SFP_trim_contig_11460_mapping	741	13	2.76923		1626	FTC_trim_contig_5973_mapping	1533	31	3.46053		1626	DD_trim_contig_131_mapping	1409	28	3.85877		1626	WD_trim_contig_21428_mapping	1234	34	4.97326
	1627	SFP_trim_contig_11461_mapping	395	7	3.08101		1627	FTC_trim_contig_1550_mapping	1532	34	3.88577		1627	DD_trim_contig_2413_mapping	1409	27	3.52874		1627	WD_trim_contig_12146_mapping	1233	21	3.02109
	1628	SFP_trim_contig_11462_mapping	513	9	3.1306		1628	FTC_trim_contig_2950_mapping	1532	42	5.03916		1628	DD_trim_contig_3072_mapping	1408	36	4.35653		1628	WD_trim_contig_9697_mapping	1233	27	3.67721
	1629	SFP_trim_contig_11463_mapping	1036	17	2.91023		1629	FTC_trim_contig_3390_mapping	1532	35	4.05026		1629	DD_trim_contig_3338_mapping	1408	92	12.8331		1629	WD_trim_contig_1228_mapping	1231	27	3.87896
	1630	SFP_trim_contig_11464_mapping	480	8	2.6125		1630	FTC_trim_contig_7970_mapping	1532	28	3.27415		1630	DD_trim_contig_5811_mapping	1408	46	5.86506		1630	WD_trim_contig_2578_mapping	1231	35	5.52559
	1631	SFP_trim_contig_11465_mapping	282	8	4.5922		1631	FTC_trim_contig_9053_mapping	1532	22	2.6188		1631	DD_trim_contig_8467_mapping	1408	41	5.48295		1631	WD_trim_contig_3528_mapping	1231	34	4.96019
	1632	SFP_trim_contig_11466_mapping	1252	29	3.69089		1632	FTC_trim_contig_10311_mapping	1532	34	4.03525		1632	DD_trim_contig_12836_mapping	1407	47	6.03838		1632	WD_trim_contig_6394_mapping	1231	27	4.15191
	1633	SFP_trim_contig_11467_mapping	450	8	3.22444		1633	FTC_trim_contig_309_mapping	1531	38	4.11561		1633	DD_trim_contig_5060_mapping	1406	45	6.44737		1633	WD_trim_contig_7756_mapping	1231	36	4.70755
	1634	SFP_trim_contig_11468_mapping	545	24	7.77431		1634	FTC_trim_contig_1544_mapping	1531	49	5.50163		1634	DD_trim_contig_9431_mapping	1406	43	5.63158		1634	WD_trim_contig_224_mapping	1231	29	3.90089
	1635	SFP_trim_contig_11469_mapping	489	8	3.01431		1635	FTC_trim_contig_9526_mapping	1531	37	4.06074		1635	DD_trim_contig_2328_mapping	1405	37	5.08327		1635	WD_trim_contig_207_mapping	1230	26	4.00813
	1636	SFP_trim_contig_1147_mapping	377	5	2.0557		1636	FTC_trim_contig_1742_mapping	1530	31	3.42026		1636	DD_trim_contig_3357_mapping	1404	62	8.35826		1636	WD_trim_contig_10045_mapping	1230	39	5.25203
	1637	SFP_trim_contig_11470_mapping	1548	42	4.58269		1637	FTC_trim_contig_8157_mapping	1530	25	2.93007		1637	DD_trim_contig_4828_mapping	1404	28	3.7208		1637	WD_trim_contig_13079_mapping	1230	34	4.94878
	1638	SFP_trim_contig_11471_mapping	889	25	4.06524		1638	FTC_trim_contig_8388_mapping	1530	29	3.17778		1638	DD_trim_contig_9223_mapping	1404	58	7.72934		1638	WD_trim_contig_17004_mapping	1230	44	5.92602
	1639	SFP_trim_contig_11472_mapping	1104	27	4.41576		1639	FTC_trim_contig_2304_mapping	1528	52	6.08704		1639	DD_trim_contig_6001_mapping	1403	131	17.4269		1639	WD_trim_contig_19647_mapping	1229	23	3.72172
	1640	SFP_trim_contig_11473_mapping	1695	32	3.3056		1640	FTC_trim_contig_4413_mapping	1528	39	4.58966		1640	DD_trim_contig_7485_mapping	1403	56	8.04419		1640	WD_trim_contig_9532_mapping	1228	30	4.15309
	1641	SFP_trim_contig_11474_mapping	541	8	2.38632		1641	FTC_trim_contig_14522_mapping	1528	32	3.65838		1641	DD_trim_contig_9584_mapping	1403	42	5.79615		1641	WD_trim_contig_9953_mapping	1228	28	4.35912
	1642	SFP_trim_contig_11475_mapping	773	24	5.10867		1642	FTC_trim_contig_3800_mapping	1527	38	4.56451		1642	DD_trim_contig_13109_mapping	1403	48	6.23521		1642	WD_trim_contig_11052_mapping	1228	31	4.18078
	1643	SFP_trim_contig_11476_mapping	546	25	8.54762		1643	FTC_trim_contig_4149_mapping	1527	29	3.50295		1643	DD_trim_contig_22291_mapping	1402	25	3.34593		1643	WD_trim_contig_10852_mapping	1228	36	4.9715
	1644	SFP_trim_contig_11477_mapping	302	8	4.75166		1644	FTC_trim_contig_4192_mapping	1527	44	5.13425		1644	DD_trim_contig_362_mapping	1401	46	6.06424		1644	WD_trim_contig_692_mapping	1227	51	6.88509
	1645	SFP_trim_contig_11478_mapping	405	5	1.90123		1645	FTC_trim_contig_4695_mapping	1527	40	4.66929		1645	DD_trim_contig_1118_mapping	1401	20	2.83869		1645	WD_trim_contig_4481_mapping	1227	31	4.04482
	1646	SFP_trim_contig_11479_mapping	749	15	3.53004		1646	FTC_trim_contig_8620_mapping	1527	40	4.29928		1646	DD_trim_contig_17169_mapping	1401	42	5.59101		1646	WD_trim_contig_16065_mapping	1227	40	5.37245
	1647	SFP_trim_contig_1148_mapping	377	14	4.22546		1647	FTC_trim_contig_3240_mapping	1526	35	4.13237		1647	DD_trim_contig_1409_mapping	1400	35	4.925		1647	WD_trim_contig_1726_mapping	1227	51	7.66585
	1648	SFP_trim_contig_11480_mapping	1013	17	2.846		1648	FTC_trim_contig_6418_mapping	1526	23	2.63565		1648	DD_trim_contig_1694_mapping	1400	37	4.84286		1648	WD_trim_contig_20708_mapping	1227	30	4.49144
	1649	SFP_trim_contig_11481_mapping	440	10	3.66136		1649	FTC_trim_contig_6833_mapping	1526	38	4.37746		1649	DD_trim_contig_4459_mapping	1400	33	4.77		1649	WD_trim_contig_5547_mapping	1226	20	2.95432
	1650	SFP_trim_contig_11482_mapping	435	9	3.37241		1650	FTC_trim_contig_9834_mapping	1526	36	4.15858		1650	DD_trim_contig_23860_mapping	1400	42	5.63643		1650	WD_trim_contig_13623_mapping	1226	39	5.45595
	1651	SFP_trim_contig_11483_mapping	1537	33	3.73975		1651	FTC_trim_contig_752_mapping	1525	62	5.67148		1651	DD_trim_contig_8689_mapping	1397	25	3.28776		1651	WD_trim_contig_435_mapping	1225	28	4.30286
	1652	SFP_trim_contig_11484_mapping	1146	30	4.54188		1652	FTC_trim_contig_7355_mapping	1525	54	5.53639		1652	DD_trim_contig_1091_mapping	1396	54	7.50501		1652	WD_trim_contig_925_mapping	1225	31	4.16163
	1653	SFP_trim_contig_11485_mapping	407	6	2.4742		1653	FTC_trim_contig_936_mapping	1524	28	2.98491		1653	DD_trim_contig_9874_mapping	1396	31	4.03367		1653	WD_trim_contig_12173_mapping	1225	28	4.39347
	1654	SFP_trim_contig_11486_mapping	450	8	3.21556		1654	FTC_trim_contig_1287_mapping	1523	32	4.02692		1654	DD_trim_contig_9192_mapping	1396	56	7.92335		1654	WD_trim_contig_18823_mapping	1225	29	4.12327
	1655	SFP_trim_contig_11487_mapping	971	19	3.41092		1655	FTC_trim_contig_2449_mapping	1523	36	3.6671		1655	DD_trim_contig_14587_mapping	1396	35	4.63467		1655	WD_trim_contig_3471_mapping	1224	35	4.96814
	1656	SFP_trim_contig_11488_mapping	480	30	8.4		1656	FTC_trim_contig_4765_mapping	1523	36	4.02758		1656	DD_trim_contig_8922_mapping	1395	36	5.02007		1656	WD_trim_contig_7832_mapping	1224	35	4.94118
	1657	SFP_trim_contig_11489_mapping	401	11	4.87032		1657	FTC_trim_contig_11870_mapping	1523	24	2.41628		1657	DD_trim_contig_10145_mapping	1395	21	2.88172		1657	WD_trim_contig_18845_mapping	1224	25	3.73938
	1658	SFP_trim_contig_1149_mapping	1897	44	4.20453		1658	FTC_trim_contig_14195_mapping	1523	40	4.85883		1658	DD_trim_contig_15142_mapping	1394	43	5.52582		1658	WD_trim_contig_163_mapping	1223	36	5.06868
	1659	SFP_trim_contig_11490_mapping	427	12	5.15222		1659	FTC_trim_contig_1390_mapping	1522	42	4.85414		1659	DD_trim_contig_709_mapping	1392	27	3.85345		1659	WD_trim_contig_6669_mapping	1223	58	8.2363
	1660	SFP_trim_contig_11491_mapping	946	12	2.32875		1660	FTC_trim_contig_8207_mapping	1522	31	3.62681		1660	DD_trim_contig_7700_mapping	1392	32	4.30675		1660	WD_trim_contig_7174_mapping	1223	37	5.10221
	1661	SFP_trim_contig_11492_mapping	470	17	6.1766		1661	FTC_trim_contig_10539_mapping	1522	36	3.94481		1661	DD_trim_contig_13271_mapping	1392	32	4.40014		1661	WD_trim_contig_10125_mapping	1222	26	3.67349
	1662	SFP_trim_contig_11493_mapping	549	8	2.45719		1662	FTC_trim_contig_66_mapping	1520	50	5.71382		1662	DD_trim_contig_6530_mapping	1392	35	4.55819		1662	WD_trim_contig_10360_mapping	1222	22	3.27496
	1663	SFP_trim_contig_11494_mapping	291	8	4.93814		1663	FTC_trim_contig_864_mapping	1520	35	4.12171		1663	DD_trim_contig_1212_mapping	1391	42	5.79583		1663	WD_trim_contig_11442_mapping	1222	47	6.85516
	1664	SFP_trim_contig_11495_mapping	451	7	2.39024		1664	FTC_trim_contig_2281_mapping	1520	49	5.67237		1664	DD_trim_contig_14591_mapping	1391	32	3.91876		1664	WD_trim_contig_12344_mapping	1222	31	4.80278
	1665	SFP_trim_contig_11496_mapping	873	23	4.05498		1665	FTC_trim_contig_5569_mapping	1520	28	3.32368		1665	DD_trim_contig_2087_mapping	1390	48	6.82086		1665	WD_trim_contig_10724_mapping	1222	31	4.21031
	1666	SFP_trim_contig_11497_mapping	569	6	1.69244		1666	FTC_trim_contig_985_mapping	1519	36	4.23766		1666	DD_trim_contig_10435_mapping	1390	43	5.70144		1666	WD_trim_contig_8536_mapping	1221	58	8.17363
	1667	SFP_trim_contig_11498_mapping	587	13	4.03918		1667	FTC_trim_contig_1670_mapping	1519	40	4.75313		1667	DD_trim_contig_1970_mapping	1389	26	3.79842		1667	WD_trim_contig_5622_mapping	1220	32	4.50492
	1668	SFP_trim_contig_11499_mapping	1154	25	3.61785		1668	FTC_trim_contig_1691_mapping	1519	53	6.29164		1668	DD_trim_contig_117_mapping	1389	42	5.57091		1668	WD_trim_contig_6587_mapping	1220	37	4.8
	1669	SFP_trim_contig_115_mapping	620	16	4.45		1669	FTC_trim_contig_10066_mapping	1518	42	4.99802		1669	DD_trim_contig_8004_mapping	1389	38	5.06695		1669	WD_trim_contig_11933_mapping	1220	34	4.85984
	1670	SFP_trim_contig_1150_mapping	836	18	3.69976		1670	FTC_trim_contig_3529_mapping	1517	47	5.44562		1670	DD_trim_contig_3519_mapping	1388	40	5.0353		1670	WD_trim_contig_7623_mapping	1219	42	5.64151
	1671	SFP_trim_contig_11500_mapping	1147	28	4.28073		1671	FTC_trim_contig_4077_mapping	1516	35	3.78232		1671	DD_trim_contig_14383_mapping	1388	28	4.04467		1671	WD_trim_contig_10933_mapping	1219	35	5.11567
	1672	SFP_trim_contig_11501_mapping	250	11	6.296		1672	FTC_trim_contig_4432_mapping	1516	33	3.87269		1672	DD_trim_contig_4640_mapping	1387	44	5.51045		1672	WD_trim_contig_2091_mapping	1218	34	5.25862
	1673	SFP_trim_contig_11502_mapping	283	5	2.98233		1673	FTC_trim_contig_10321_mapping	1516	28	3.39974		1673	DD_trim_contig_14014_mapping	1387	47	6.55732		1673	WD_trim_contig_4272_mapping	1218	41	5.80296
	1674	SFP_trim_contig_11503_mapping	615	13	3.81138		1674	FTC_trim_contig_6106_mapping	1515	39	4.62838		1674	DD_trim_contig_517_mapping	1386	41	5.91414		1674	WD_trim_contig_8482_mapping	1218	32	4.47865
	1675	SFP_trim_contig_11504_mapping	640	19	4.96875		1675	FTC_trim_contig_6252_mapping	1515	43	4.74389		1675	DD_trim_contig_4196_mapping	1385	18	2.57401		1675	WD_trim_contig_8655_mapping	1218	23	3.56979
	1676	SFP_trim_contig_11505_mapping	492	16	5.65041		1676	FTC_trim_contig_10337_mapping	1515	26	2.93003		1676	DD_trim_contig_11699_mapping	1385	36	5.0361		1676	WD_trim_contig_7456_mapping	1218	25	3.09524
	1677	SFP_trim_contig_11506_mapping	778	16	3.62082		1677	FTC_trim_contig_8986_mapping	1514	31	3.6004		1677	DD_trim_contig_16051_mapping	1385	39	5.57906		1677	WD_trim_contig_333_mapping	1218	25	3.46962
	1678	SFP_trim_contig_11507_mapping	375	6	2.83733		1678	FTC_trim_contig_11242_mapping	1514	24	2.75033		1678	DD_trim_contig_17811_mapping	1385	29	4.09458		1678	WD_trim_contig_20498_mapping	1218	21	2.92529
	1679	SFP_trim_contig_11508_mapping	406	7	3.14039		1679	FTC_trim_contig_1389_mapping	1513	41	4.85195		1679	DD_trim_contig_4469_mapping	1384	62	8.78324		1679	WD_trim_contig_4166_mapping	1217	20	3.16516
	1680	SFP_trim_contig_11509_mapping	391	4	1.77238		1680	FTC_trim_contig_2766_mapping	1513	45	5.15664		1680	DD_trim_contig_6418_mapping	1384	49	6.89379		1680	WD_trim_contig_4377_mapping	1217	33	5.06656
	1681	SFP_trim_contig_1151_mapping	881	12	2.13621		1681	FTC_trim_contig_1063_mapping	1512	32	3.71362		1681	DD_trim_contig_3328_mapping	1384	21	2.95592		1681	WD_trim_contig_4810_mapping	1217	20	3.1553
	1682	SFP_trim_contig_11510_mapping	637	10	2.49137		1682	FTC_trim_contig_3050_mapping	1512	28	3.56812		1682	DD_trim_contig_18076_mapping	1384	35	4.84682		1682	WD_trim_contig_8265_mapping	1217	25	3.62695
	1683	SFP_trim_contig_11511_mapping	336	8	4.40476		1683	FTC_trim_contig_5049_mapping	1512	28	3.53968		1683	DD_trim_contig_4047_mapping	1383	39	5.26609		1683	WD_trim_contig_1870_mapping	1216	26	3.9227
	1684	SFP_trim_contig_11512_mapping	1163	17	2.55374		1684	FTC_trim_contig_2563_mapping	1511	44	5.18001		1684	DD_trim_contig_10168_mapping	1383	28	3.79031		1684	WD_trim_contig_10869_mapping	1216	14	2.01727
	1685	SFP_trim_contig_11513_mapping	847	16	3.29516		1685	FTC_trim_contig_5334_mapping	1511	45	5.02118		1685	DD_trim_contig_12214_mapping	1383	33	4.59942		1685	WD_trim_contig_11198_mapping	1216	33	4.44161
	1686	SFP_trim_contig_11514_mapping	601	10	3.0416		1686	FTC_trim_contig_8286_mapping	1511	38	4.35407		1686	DD_trim_contig_342_mapping	1382	32	4.35311		1686	WD_trim_contig_13389_mapping	1216	34	4.57237
	1687	SFP_trim_contig_11515_mapping	209	6	4.80383		1687	FTC_trim_contig_10449_mapping	1511	36	3.92588		1687	DD_trim_contig_18919_mapping	1382	27	3.69247		1687	WD_trim_contig_3153_mapping	1215	29	4.64691
	1688	SFP_trim_contig_11516_mapping	865	16	3.3896		1688	FTC_trim_contig_3917_mapping	1510	31	3.77152		1688	DD_trim_contig_20756_mapping	1382	20	2.79016		1688	WD_trim_contig_4877_mapping	1215	25	3.57531
	1689	SFP_trim_contig_11517_mapping	341	6	2.84751		1689	FTC_trim_contig_2396_mapping	1509	49	4.65341		1689	DD_trim_contig_1525_mapping	1381	28	3.90297		1689	WD_trim_contig_16906_mapping	1215	30	4.55638
	1690	SFP_trim_contig_11518_mapping	1201	33	4.76187		1690	FTC_trim_contig_2987_mapping	1509	30	3.62028		1690	DD_trim_contig_10033_mapping	1380	30	4.26232		1690	WD_trim_contig_4288_mapping	1215	44	6.45761
	1691	SFP_trim_contig_11519_mapping	539	12	3.58071		1691	FTC_trim_contig_3952_mapping	1509	39	4.54539		1691	DD_trim_contig_2417_mapping	1379	50	6.63089		1691	WD_trim_contig_1391_mapping	1215	75	9.59671
	1692	SFP_trim_contig_1152_mapping	637	11	3.10518		1692	FTC_trim_contig_2769_mapping	1508	37	4.27918		1692	DD_trim_contig_4521_mapping	1379	32	4.39159		1692	WD_trim_contig_3168_mapping	1215	26	3.27078
	1693	SFP_trim_contig_11520_mapping	384	10	4.23177		1693	FTC_trim_contig_6365_mapping	1508	29	3.23939		1693	DD_trim_contig_319_mapping	1379	29	3.75997		1693	WD_trim_contig_4498_mapping	1215	45	5.82963
	1694	SFP_trim_contig_11521_mapping	457	13	4.40263		1694	FTC_trim_contig_840_mapping	1507	67	7.73192		1694	DD_trim_contig_1870_mapping	1378	36	4.58708		1694	WD_trim_contig_26365_mapping	1215	24	3.68477
	1695	SFP_trim_contig_11522_mapping	373	13	5.63003		1695	FTC_trim_contig_3521_mapping	1507	38	4.40478		1695	DD_trim_contig_14121_mapping	1378	46	6.81132		1695	WD_trim_contig_5051_mapping	1214	32	4.54778
	1696	SFP_trim_contig_11523_mapping	516	10	3.80233		1696	FTC_trim_contig_5186_mapping	1507	72	8.35036		1696	DD_trim_contig_4283_mapping	1377	39	5.35004		1696	WD_trim_contig_5116_mapping	1214	34	4.62356
	1697	SFP_trim_contig_11524_mapping	551	13	4.31397		1697	FTC_trim_contig_6088_mapping	1507	29	3.35368		1697	DD_trim_contig_2127_mapping	1376	32	4.5407		1697	WD_trim_contig_17444_mapping	1214	25	3.96129
	1698	SFP_trim_contig_11525_mapping	679	16	4.10457		1698	FTC_trim_contig_9430_mapping	1507	33	3.80756		1698	DD_trim_contig_3751_mapping	1376	40	5.88808		1698	WD_trim_contig_20961_mapping	1214	20	2.8402
	1699	SFP_trim_contig_11526_mapping	364	11	5.21154		1699	FTC_trim_contig_12176_mapping	1507	42	4.76908		1699	DD_trim_contig_7137_mapping	1375	38	5.46182		1699	WD_trim_contig_4012_mapping	1213	54	7.94064
	1700	SFP_trim_contig_11527_mapping	282	5	3.1773		1700	FTC_trim_contig_541_mapping	1506	45	5.34728		1700	DD_trim_contig_4400_mapping	1374	20	3.01892		1700	WD_trim_contig_5598_mapping	1213	38	5.62242
	1701	SFP_trim_contig_11528_mapping	2128	47	3.84023		1701	FTC_trim_contig_7555_mapping	1506	46	5.84329		1701	DD_trim_contig_3056_mapping	1373	45	5.76912		1701	WD_trim_contig_29577_mapping	1213	21	3.08986
	1702	SFP_trim_contig_11529_mapping	2962	69	4.09858		1702	FTC_trim_contig_10477_mapping	1506	22	2.69854		1702	DD_trim_contig_8399_mapping	1373	36	5.19374		1702	WD_trim_contig_8157_mapping	1211	27	4.32122
	1703	SFP_trim_contig_1153_mapping	2062	62	5.31377		1703	FTC_trim_contig_10578_mapping	1506	27	3.31076		1703	DD_trim_contig_4134_mapping	1373	42	5.99927		1703	WD_trim_contig_16257_mapping	1211	35	5.48968
	1704	SFP_trim_contig_11530_mapping	1113	18	2.63073		1704	FTC_trim_contig_9603_mapping	1505	32	3.68837		1704	DD_trim_contig_214_mapping	1372	33	4.56851		1704	WD_trim_contig_2374_mapping	1211	28	4.46491
	1705	SFP_trim_contig_11531_mapping	812	28	6.35222		1705	FTC_trim_contig_4798_mapping	1504	35	4.55851		1705	DD_trim_contig_30095_mapping	1372	17	2.26676		1705	WD_trim_contig_1641_mapping	1211	30	4.49546
	1706	SFP_trim_contig_11532_mapping	330	5	2.29091		1706	FTC_trim_contig_7178_mapping	1504	31	3.67553		1706	DD_trim_contig_504_mapping	1371	35	4.88549		1706	WD_trim_contig_1020_mapping	1210	39	4.75372
	1707	SFP_trim_contig_11533_mapping	317	7	3.89274		1707	FTC_trim_contig_8225_mapping	1504	30	3.35439		1707	DD_trim_contig_3648_mapping	1371	41	5.61707		1707	WD_trim_contig_8320_mapping	1210	48	7.22727
	1708	SFP_trim_contig_11534_mapping	277	6	3.72563		1708	FTC_trim_contig_1008_mapping	1503	43	4.98137		1708	DD_trim_contig_2154_mapping	1371	40	5.7097		1708	WD_trim_contig_13782_mapping	1210	39	5.1719
	1709	SFP_trim_contig_11535_mapping	835	15	2.60838		1709	FTC_trim_contig_2223_mapping	1503	69	8.24019		1709	DD_trim_contig_1847_mapping	1370	28	4.10365		1709	WD_trim_contig_2894_mapping	1209	40	5.65343
	1710	SFP_trim_contig_11536_mapping	1016	26	4.4813		1710	FTC_trim_contig_8002_mapping	1503	56	6.72522		1710	DD_trim_contig_5010_mapping	1370	29	3.73212		1710	WD_trim_contig_637_mapping	1209	28	3.4938
	1711	SFP_trim_contig_11537_mapping	636	17	4.80503		1711	FTC_trim_contig_8037_mapping	1503	33	4.03925		1711	DD_trim_contig_16318_mapping	1370	38	4.81679		1711	WD_trim_contig_8507_mapping	1208	28	4.56788
	1712	SFP_trim_contig_11538_mapping	1266	37	4.93365		1712	FTC_trim_contig_8338_mapping	1503	43	4.81969		1712	DD_trim_contig_3200_mapping	1369	26	3.75018		1712	WD_trim_contig_4125_mapping	1208	35	4.98262
	1713	SFP_trim_contig_11539_mapping	501	18	6.16567		1713	FTC_trim_contig_8886_mapping	1503	34	4.06387		1713	DD_trim_contig_7304_mapping	1368	44	6.0095		1713	WD_trim_contig_475_mapping	1207	30	4.39934
	1714	SFP_trim_contig_1154_mapping	328	7	3.26524		1714	FTC_trim_contig_375_mapping	1502	31	3.76165		1714	DD_trim_contig_9290_mapping	1368	46	6.7902		1714	WD_trim_contig_3608_mapping	1207	42	5.66031
	1715	SFP_trim_contig_11540_mapping	313	6	3.2524		1715	FTC_trim_contig_10499_mapping	1502	33	3.84621		1715	DD_trim_contig_1263_mapping	1368	50	7.23611		1715	WD_trim_contig_3876_mapping	1207	17	2.4971
	1716	SFP_trim_contig_11541_mapping	281	4	2.80071		1716	FTC_trim_contig_13403_mapping	1502	32	3.86485		1716	DD_trim_contig_4985_mapping	1368	26	3.40205		1716	WD_trim_contig_1340_mapping	1207	23	3.37614
	1717	SFP_trim_contig_11542_mapping	375	10	4.05067		1717	FTC_trim_contig_594_mapping	1501	43	5.20586		1717	DD_trim_contig_5276_mapping	1367	40	5.37235		1717	WD_trim_contig_11599_mapping	1206	48	7.40381
	1718	SFP_trim_contig_11543_mapping	357	7	3.62465		1718	FTC_trim_contig_1179_mapping	1501	40	4.88608		1718	DD_trim_contig_5486_mapping	1367	33	4.36942		1718	WD_trim_contig_2199_mapping	1205	25	3.87801
	1719	SFP_trim_contig_11544_mapping	334	8	4.14371		1719	FTC_trim_contig_6739_mapping	1501	34	3.99134		1719	DD_trim_contig_1284_mapping	1367	45	6.28456		1719	WD_trim_contig_4725_mapping	1205	27	4.23983
	1720	SFP_trim_contig_11545_mapping	667	14	3.58471		1720	FTC_trim_contig_8168_mapping	1501	25	3.01732		1720	DD_trim_contig_21326_mapping	1367	18	2.59912		1720	WD_trim_contig_14245_mapping	1205	34	4.65311
	1721	SFP_trim_contig_11546_mapping	673	12	2.83061		1721	FTC_trim_contig_237_mapping	1500	37	4.416		1721	DD_trim_contig_4695_mapping	1366	47	6.71449		1721	WD_trim_contig_1541_mapping	1204	21	3.09468
	1722	SFP_trim_contig_11547_mapping	596	12	3.62584		1722	FTC_trim_contig_4001_mapping	1500	25	2.90733		1722	DD_trim_contig_5625_mapping	1366	36	5.10981		1722	WD_trim_contig_5220_mapping	1204	42	5.63538
	1723	SFP_trim_contig_11548_mapping	643	12	3.44479		1723	FTC_trim_contig_5283_mapping	1500	39	4.67933		1723	DD_trim_contig_5853_mapping	1365	35	4.00659		1723	WD_trim_contig_12381_mapping	1204	32	4.85963
	1724	SFP_trim_contig_11549_mapping	701	15	3.79315		1724	FTC_trim_contig_7537_mapping	1500	43	5.006		1724	DD_trim_contig_13839_mapping	1364	19	2.67815		1724	WD_trim_contig_4047_mapping	1203	45	6.10141
	1725	SFP_trim_contig_1155_mapping	664	12	3.12199		1725	FTC_trim_contig_2568_mapping	1499	32	3.89726		1725	DD_trim_contig_16710_mapping	1364	35	5.08651		1725	WD_trim_contig_5500_mapping	1203	37	4.06899
	1726	SFP_trim_contig_11550_mapping	292	16	6.9863		1726	FTC_trim_contig_3897_mapping	1499	30	3.77452		1726	DD_trim_contig_4677_mapping	1363	45	6.28247		1726	WD_trim_contig_8213_mapping	1203	32	4.399
	1727	SFP_trim_contig_11551_mapping	306	17	7.3366		1727	FTC_trim_contig_5196_mapping	1499	36	4.4463		1727	DD_trim_contig_15871_mapping	1363	38	5.1504		1727	WD_trim_contig_9033_mapping	1203	23	3.59268
	1728	SFP_trim_contig_11552_mapping	499	11	3.9479		1728	FTC_trim_contig_1741_mapping	1498	35	4.17356		1728	DD_trim_contig_3397_mapping	1362	27	3.9185		1728	WD_trim_contig_15919_mapping	1203	22	3.49127
	1729	SFP_trim_contig_11553_mapping	344	4	2.18605		1729	FTC_trim_contig_2087_mapping	1498	34	4.15354		1729	DD_trim_contig_5535_mapping	1362	60	8.53744		1729	WD_trim_contig_12735_mapping	1203	40	5.51122
	1730	SFP_trim_contig_11554_mapping	1503	46	5.15902		1730	FTC_trim_contig_3287_mapping	1498	30	3.66222		1730	DD_trim_contig_18514_mapping	1362	24	3.50367		1730	WD_trim_contig_8814_mapping	1203	24	3.36575
	1731	SFP_trim_contig_11555_mapping	1052	21	3.26521		1731	FTC_trim_contig_4799_mapping	1498	34	4.35848		1731	DD_trim_contig_2761_mapping	1361	22	2.87877		1731	WD_trim_contig_2008_mapping	1202	38	5.66473
	1732	SFP_trim_contig_11556_mapping	485	7	2.32371		1732	FTC_trim_contig_214_mapping	1497	30	3.52639		1732	DD_trim_contig_4055_mapping	1361	44	6.59221		1732	WD_trim_contig_4668_mapping	1202	91	12.7504
	1733	SFP_trim_contig_11557_mapping	1096	29	4.55109		1733	FTC_trim_contig_2213_mapping	1497	44	5.27856		1733	DD_trim_contig_7442_mapping	1361	45	6.82807		1733	WD_trim_contig_6591_mapping	1201	37	5.23813
	1734	SFP_trim_contig_11558_mapping	458	8	2.87773		1734	FTC_trim_contig_3379_mapping	1497	40	4.75685		1734	DD_trim_contig_14412_mapping	1361	28	3.76194		1734	WD_trim_contig_8197_mapping	1201	48	6.80266
	1735	SFP_trim_contig_11559_mapping	877	17	3.32725		1735	FTC_trim_contig_4963_mapping	1497	45	4.69673		1735	DD_trim_contig_21943_mapping	1361	34	4.39383		1735	WD_trim_contig_9585_mapping	1201	22	3.15404
	1736	SFP_trim_contig_1156_mapping	536	7	2.2556		1736	FTC_trim_contig_7730_mapping	1497	28	2.90715		1736	DD_trim_contig_23092_mapping	1361	32	4.7759		1736	WD_trim_contig_16214_mapping	1201	21	2.8801
	1737	SFP_trim_contig_11560_mapping	1038	28	4.5896		1737	FTC_trim_contig_2581_mapping	1496	54	6.36163		1737	DD_trim_contig_16096_mapping	1360	47	6.94265		1737	WD_trim_contig_21816_mapping	1201	32	4.50541
	1738	SFP_trim_contig_11561_mapping	690	13	3.45652		1738	FTC_trim_contig_3486_mapping	1496	39	4.47995		1738	DD_trim_contig_300_mapping	1359	39	5.67844		1738	WD_trim_contig_3229_mapping	1200	38	5.49
	1739	SFP_trim_contig_11562_mapping	705	22	5.14184		1739	FTC_trim_contig_6044_mapping	1496	41	4.76671		1739	DD_trim_contig_6664_mapping	1359	38	5.43341		1739	WD_trim_contig_12220_mapping	1199	22	3.1226
	1740	SFP_trim_contig_11563_mapping	580	17	5.08276		1740	FTC_trim_contig_3920_mapping	1495	30	3.79799		1740	DD_trim_contig_16920_mapping	1359	23	3.11111		1740	WD_trim_contig_3151_mapping	1198	27	3.82387
	1741	SFP_trim_contig_11564_mapping	428	10	4.21729		1741	FTC_trim_contig_4232_mapping	1495	33	3.77793		1741	DD_trim_contig_19693_mapping	1359	28	4.13466		1741	WD_trim_contig_9077_mapping	1198	34	4.55008
	1742	SFP_trim_contig_11565_mapping	1420	38	4.38592		1742	FTC_trim_contig_5266_mapping	1495	30	3.55318		1742	DD_trim_contig_26133_mapping	1359	31	4.61369		1742	WD_trim_contig_7114_mapping	1198	46	6.20033
	1743	SFP_trim_contig_11566_mapping	522	6	2.09195		1743	FTC_trim_contig_5890_mapping	1495	47	5.68963		1743	DD_trim_contig_10748_mapping	1358	48	6.23343		1743	WD_trim_contig_6550_mapping	1198	44	6.66694
	1744	SFP_trim_contig_11567_mapping	520	14	4.35385		1744	FTC_trim_contig_1022_mapping	1494	24	2.90897		1744	DD_trim_contig_29563_mapping	1358	23	3.3866		1744	WD_trim_contig_18693_mapping	1198	36	5.02003
	1745	SFP_trim_contig_11568_mapping	536	12	3.33769		1745	FTC_trim_contig_1855_mapping	1493	35	4.11922		1745	DD_trim_contig_4305_mapping	1357	45	6.03242		1745	WD_trim_contig_6823_mapping	1197	20	2.97911
	1746	SFP_trim_contig_11569_mapping	494	19	6.10526		1746	FTC_trim_contig_4546_mapping	1493	29	3.64434		1746	DD_trim_contig_12090_mapping	1357	14	1.88725		1746	WD_trim_contig_10260_mapping	1197	22	3.42272
	1747	SFP_trim_contig_1157_mapping	1167	34	5.25364		1747	FTC_trim_contig_6705_mapping	1493	34	3.69725		1747	DD_trim_contig_15065_mapping	1357	34	4.29919		1747	WD_trim_contig_13691_mapping	1197	18	2.70259
	1748	SFP_trim_contig_11570_mapping	319	4	2.27586		1748	FTC_trim_contig_12939_mapping	1493	37	4.41192		1748	DD_trim_contig_2205_mapping	1356	34	4.62537		1748	WD_trim_contig_14229_mapping	1197	35	4.72765
	1749	SFP_trim_contig_11571_mapping	774	18	4.00129		1749	FTC_trim_contig_227_mapping	1492	51	6.22386		1749	DD_trim_contig_6622_mapping	1355	58	7.11956		1749	WD_trim_contig_4855_mapping	1197	22	3.55305
	1750	SFP_trim_contig_11572_mapping	460	13	5.23043		1750	FTC_trim_contig_271_mapping	1492	41	5.08579		1750	DD_trim_contig_6912_mapping	1355	32	4.55055		1750	WD_trim_contig_8149_mapping	1197	25	3.96074
	1751	SFP_trim_contig_11573_mapping	812	13	2.77956		1751	FTC_trim_contig_2055_mapping	1491	25	2.83166		1751	DD_trim_contig_9338_mapping	1355	36	4.70849		1751	WD_trim_contig_16974_mapping	1197	25	3.0944
	1752	SFP_trim_contig_11574_mapping	632	16	4.09494		1752	FTC_trim_contig_2682_mapping	1491	29	3.25822		1752	DD_trim_contig_1303_mapping	1355	37	4.72251		1752	WD_trim_contig_19565_mapping	1197	41	5.97828
	1753	SFP_trim_contig_11575_mapping	418	5	2.21292		1753	FTC_trim_contig_6253_mapping	1491	45	5.4943		1753	DD_trim_contig_7148_mapping	1353	36	4.93126		1753	WD_trim_contig_3570_mapping	1196	16	2.42475
	1754	SFP_trim_contig_11576_mapping	553	12	3.07776		1754	FTC_trim_contig_8161_mapping	1491	36	4.09323		1754	DD_trim_contig_9932_mapping	1353	43	6.22395		1754	WD_trim_contig_2989_mapping	1195	33	4.78577
	1755	SFP_trim_contig_11577_mapping	641	12	3.02964		1755	FTC_trim_contig_9845_mapping	1491	33	3.82025		1755	DD_trim_contig_6416_mapping	1353	36	5.27716		1755	WD_trim_contig_6594_mapping	1195	21	2.96234
	1756	SFP_trim_contig_11578_mapping	451	7	2.63193		1756	FTC_trim_contig_11964_mapping	1490	34	3.9255		1756	DD_trim_contig_22229_mapping	1352	25	3.51997		1756	WD_trim_contig_9027_mapping	1195	39	5.31297
	1757	SFP_trim_contig_11579_mapping	334	5	2.54192		1757	FTC_trim_contig_16067_mapping	1490	30	3.83356		1757	DD_trim_contig_6287_mapping	1351	17	2.45448		1757	WD_trim_contig_6836_mapping	1194	21	3.25461
	1758	SFP_trim_contig_1158_mapping	455	12	4.07253		1758	FTC_trim_contig_13_mapping	1489	34	4.05306		1758	DD_trim_contig_10849_mapping	1351	28	3.94301		1758	WD_trim_contig_4744_mapping	1194	22	3.45477
	1759	SFP_trim_contig_11580_mapping	822	23	5.18735		1759	FTC_trim_contig_8364_mapping	1489	25	3.01478		1759	DD_trim_contig_5756_mapping	1350	26	3.75704		1759	WD_trim_contig_19924_mapping	1194	29	4.32831
	1760	SFP_trim_contig_11581_mapping	1342	36	4.77571		1760	FTC_trim_contig_9403_mapping	1489	37	4.08999		1760	DD_trim_contig_9289_mapping	1350	50	7.27407		1760	WD_trim_contig_629_mapping	1193	40	5.78709
	1761	SFP_trim_contig_11582_mapping	918	19	3.59586		1761	FTC_trim_contig_10018_mapping	1489	29	2.97985		1761	DD_trim_contig_8577_mapping	1349	26	3.48332		1761	WD_trim_contig_10234_mapping	1193	30	4.39899
	1762	SFP_trim_contig_11583_mapping	389	7	2.99743		1762	FTC_trim_contig_645_mapping	1488	54	6.35282		1762	DD_trim_contig_15257_mapping	1349	21	2.99185		1762	WD_trim_contig_16277_mapping	1193	21	3.44342
	1763	SFP_trim_contig_11584_mapping	395	6	2.9519		1763	FTC_trim_contig_2534_mapping	1488	40	4.89046		1763	DD_trim_contig_2541_mapping	1348	27	3.71291		1763	WD_trim_contig_809_mapping	1193	33	4.54401
	1764	SFP_trim_contig_11585_mapping	278	4	2.63669		1764	FTC_trim_contig_7794_mapping	1488	32	3.94758		1764	DD_trim_contig_693_mapping	1347	44	6.4239		1764	WD_trim_contig_20786_mapping	1193	35	5.42749
	1765	SFP_trim_contig_11586_mapping	302	7	3.54636		1765	FTC_trim_contig_11785_mapping	1488	30	3.8293		1765	DD_trim_contig_4357_mapping	1346	25	3.38559		1765	WD_trim_contig_17535_mapping	1192	23	3.48742
	1766	SFP_trim_contig_11587_mapping	894	28	5.46421		1766	FTC_trim_contig_136_mapping	1487	46	5.32683		1766	DD_trim_contig_8876_mapping	1346	29	4.15899		1766	WD_trim_contig_7780_mapping	1191	21	3.13266
	1767	SFP_trim_contig_11588_mapping	737	12	2.90095		1767	FTC_trim_contig_6395_mapping	1487	29	3.31742		1767	DD_trim_contig_9266_mapping	1346	37	5.08098		1767	WD_trim_contig_14185_mapping	1191	23	3.66247
	1768	SFP_trim_contig_11589_mapping	742	14	3.11051		1768	FTC_trim_contig_6131_mapping	1486	33	3.6817		1768	DD_trim_contig_27730_mapping	1346	31	4.52749		1768	WD_trim_contig_5490_mapping	1190	31	3.94622
	1769	SFP_trim_contig_1159_mapping	1438	42	5.21766		1769	FTC_trim_contig_6783_mapping	1486	40	4.08816		1769	DD_trim_contig_1856_mapping	1344	31	4.4494		1769	WD_trim_contig_7494_mapping	1190	31	4.12017
	1770	SFP_trim_contig_11590_mapping	495	12	4.0202		1770	FTC_trim_contig_6970_mapping	1486	32	3.6319		1770	DD_trim_contig_2506_mapping	1344	32	4.15625		1770	WD_trim_contig_8558_mapping	1190	22	2.97479
	1771	SFP_trim_contig_11591_mapping	1338	36	4.90508		1771	FTC_trim_contig_8345_mapping	1486	34	4.11507		1771	DD_trim_contig_5064_mapping	1344	45	6.15774		1771	WD_trim_contig_12469_mapping	1190	41	5.90672
	1772	SFP_trim_contig_11592_mapping	721	22	5.53537		1772	FTC_trim_contig_10147_mapping	1486	23	2.78735		1772	DD_trim_contig_12957_mapping	1344	46	6.40402		1772	WD_trim_contig_13861_mapping	1190	41	5.97227
	1773	SFP_trim_contig_11593_mapping	1232	28	3.95211		1773	FTC_trim_contig_1751_mapping	1485	33	3.78249		1773	DD_trim_contig_7709_mapping	1343	42	5.62472		1773	WD_trim_contig_2384_mapping	1189	27	4.43061
	1774	SFP_trim_contig_11594_mapping	429	6	2.48485		1774	FTC_trim_contig_3796_mapping	1485	35	4.35286		1774	DD_trim_contig_3570_mapping	1343	36	4.8414		1774	WD_trim_contig_5782_mapping	1189	20	3.00421
	1775	SFP_trim_contig_11595_mapping	432	12	4.62963		1775	FTC_trim_contig_11813_mapping	1485	24	2.77778		1775	DD_trim_contig_15524_mapping	1343	50	7.30529		1775	WD_trim_contig_11222_mapping	1189	18	2.93608
	1776	SFP_trim_contig_11596_mapping	741	14	3.44939		1776	FTC_trim_contig_133_mapping	1483	51	6.09845		1776	DD_trim_contig_18037_mapping	1343	17	2.55845		1776	WD_trim_contig_1848_mapping	1188	17	2.7399
	1777	SFP_trim_contig_11597_mapping	458	5	2.03057		1777	FTC_trim_contig_4652_mapping	1483	53	6.20836		1777	DD_trim_contig_24159_mapping	1343	25	3.70737		1777	WD_trim_contig_3768_mapping	1188	22	3.34007
	1778	SFP_trim_contig_11598_mapping	616	10	3.05032		1778	FTC_trim_contig_5770_mapping	1483	47	5.37896		1778	DD_trim_contig_3649_mapping	1342	56	7.68554		1778	WD_trim_contig_16821_mapping	1188	22	3.20791
	1779	SFP_trim_contig_11599_mapping	435	11	4.09195		1779	FTC_trim_contig_5983_mapping	1483	42	5.16049		1779	DD_trim_contig_7706_mapping	1342	32	4.28316		1779	WD_trim_contig_7031_mapping	1187	41	6.50295
	1780	SFP_trim_contig_116_mapping	423	7	2.77305		1780	FTC_trim_contig_7672_mapping	1483	41	5.11531		1780	DD_trim_contig_16749_mapping	1342	32	4.48659		1780	WD_trim_contig_15133_mapping	1187	34	4.58635
	1781	SFP_trim_contig_1160_mapping	618	12	3.3479		1781	FTC_trim_contig_10222_mapping	1483	40	4.9555		1781	DD_trim_contig_7260_mapping	1341	21	2.78598		1781	WD_trim_contig_5315_mapping	1187	43	6.16596
	1782	SFP_trim_contig_11600_mapping	941	19	3.17216		1782	FTC_trim_contig_16025_mapping	1483	38	4.65273		1782	DD_trim_contig_4656_mapping	1340	23	3.30896		1782	WD_trim_contig_19426_mapping	1187	35	4.74642
	1783	SFP_trim_contig_11601_mapping	801	11	2.4382		1783	FTC_trim_contig_3139_mapping	1482	26	2.99865		1783	DD_trim_contig_4813_mapping	1340	48	6.27612		1783	WD_trim_contig_4968_mapping	1185	31	4.53418
	1784	SFP_trim_contig_11602_mapping	223	6	4.24664		1784	FTC_trim_contig_5970_mapping	1482	29	3.38394		1784	DD_trim_contig_16842_mapping	1340	28	3.5791		1784	WD_trim_contig_11049_mapping	1185	21	3.09114
	1785	SFP_trim_contig_11603_mapping	484	7	2.58471		1785	FTC_trim_contig_8273_mapping	1482	43	5.34143		1785	DD_trim_contig_6570_mapping	1339	34	4.74384		1785	WD_trim_contig_14465_mapping	1185	44	5.38312
	1786	SFP_trim_contig_11604_mapping	256	6	3.77734		1786	FTC_trim_contig_9573_mapping	1482	35	4.18758		1786	DD_trim_contig_2781_mapping	1338	45	5.99552		1786	WD_trim_contig_7322_mapping	1184	31	4.16892
	1787	SFP_trim_contig_11605_mapping	618	8	2.37702		1787	FTC_trim_contig_14583_mapping	1482	27	3.23347		1787	DD_trim_contig_3118_mapping	1338	35	5.06652		1787	WD_trim_contig_8620_mapping	1184	21	3.05236
	1788	SFP_trim_contig_11606_mapping	410	8	3.48293		1788	FTC_trim_contig_246_mapping	1481	23	2.98177		1788	DD_trim_contig_9639_mapping	1338	70	10.1861		1788	WD_trim_contig_11638_mapping	1184	18	2.94932
	1789	SFP_trim_contig_11607_mapping	659	13	3.65099		1789	FTC_trim_contig_2348_mapping	1481	34	4.2262		1789	DD_trim_contig_11054_mapping	1337	30	4.23336		1789	WD_trim_contig_12500_mapping	1184	37	5.59544
	1790	SFP_trim_contig_11608_mapping	1437	34	4.27766		1790	FTC_trim_contig_4469_mapping	1481	66	7.32681		1790	DD_trim_contig_22883_mapping	1337	26	3.89604		1790	WD_trim_contig_13917_mapping	1184	24	3.49747
	1791	SFP_trim_contig_11609_mapping	842	29	6.35154		1791	FTC_trim_contig_11315_mapping	1481	31	3.67927		1791	DD_trim_contig_16488_mapping	1336	26	3.75674		1791	WD_trim_contig_14336_mapping	1184	28	4.20693
	1792	SFP_trim_contig_1161_mapping	495	17	5.62424		1792	FTC_trim_contig_11461_mapping	1481	36	4.26334		1792	DD_trim_contig_28348_mapping	1336	34	5.06213		1792	WD_trim_contig_5645_mapping	1183	54	7.17582
	1793	SFP_trim_contig_11610_mapping	212	3	2.76887		1793	FTC_trim_contig_11536_mapping	1481	41	5.05672		1793	DD_trim_contig_1098_mapping	1334	25	3.46177		1793	WD_trim_contig_10210_mapping	1183	21	3.19358
	1794	SFP_trim_contig_11611_mapping	268	5	2.61194		1794	FTC_trim_contig_8348_mapping	1480	33	3.86757		1794	DD_trim_contig_1330_mapping	1334	17	2.47601		1794	WD_trim_contig_5644_mapping	1182	27	3.92555
	1795	SFP_trim_contig_11612_mapping	944	38	7.39407		1795	FTC_trim_contig_14198_mapping	1480	31	3.72027		1795	DD_trim_contig_2008_mapping	1334	36	5.38381		1795	WD_trim_contig_3052_mapping	1181	30	4.58002
	1796	SFP_trim_contig_11613_mapping	687	15	4.04803		1796	FTC_trim_contig_1084_mapping	1479	31	3.90805		1796	DD_trim_contig_6511_mapping	1334	33	4.57196		1796	WD_trim_contig_5988_mapping	1181	36	5.25487
	1797	SFP_trim_contig_11614_mapping	422	7	2.97393		1797	FTC_trim_contig_980_mapping	1479	47	5.70453		1797	DD_trim_contig_11652_mapping	1334	46	6.72189		1797	WD_trim_contig_14643_mapping	1181	35	5.13548
	1798	SFP_trim_contig_11615_mapping	828	19	3.90942		1798	FTC_trim_contig_616_mapping	1478	37	4.39513		1798	DD_trim_contig_4497_mapping	1334	38	5.35457		1798	WD_trim_contig_3996_mapping	1180	26	3.60508
	1799	SFP_trim_contig_11616_mapping	1027	25	4.19961		1799	FTC_trim_contig_1731_mapping	1478	35	4.33965		1799	DD_trim_contig_2029_mapping	1332	64	8.36261		1799	WD_trim_contig_634_mapping	1179	56	8.38083
	1800	SFP_trim_contig_11617_mapping	538	21	6.86803		1800	FTC_trim_contig_2965_mapping	1478	23	2.74966		1800	DD_trim_contig_2946_mapping	1332	29	4.10961		1800	WD_trim_contig_3487_mapping	1179	30	4.38762
	1801	SFP_trim_contig_11618_mapping	541	7	2.061		1801	FTC_trim_contig_3490_mapping	1478	64	7.53315		1801	DD_trim_contig_5265_mapping	1332	37	5.64264		1801	WD_trim_contig_5383_mapping	1179	24	3.64716
	1802	SFP_trim_contig_11619_mapping	847	21	4.12515		1802	FTC_trim_contig_4498_mapping	1478	20	2.3525		1802	DD_trim_contig_7052_mapping	1332	59	8.18243		1802	WD_trim_contig_6080_mapping	1179	21	3.58439
	1803	SFP_trim_contig_1162_mapping	629	14	4.06677		1803	FTC_trim_contig_5538_mapping	1478	46	5.14276		1803	DD_trim_contig_60_mapping	1331	31	4.0879		1803	WD_trim_contig_5639_mapping	1179	29	4.54029
	1804	SFP_trim_contig_11620_mapping	1052	21	3.44011		1804	FTC_trim_contig_6686_mapping	1478	28	3.05954		1804	DD_trim_contig_5832_mapping	1331	44	5.91059		1804	WD_trim_contig_1799_mapping	1178	24	3.31664
	1805	SFP_trim_contig_11621_mapping	873	15	2.97824		1805	FTC_trim_contig_13260_mapping	1478	36	4.12179		1805	DD_trim_contig_13577_mapping	1331	36	5.22089		1805	WD_trim_contig_3166_mapping	1178	44	6.01019
	1806	SFP_trim_contig_11622_mapping	552	13	3.75362		1806	FTC_trim_contig_3841_mapping	1477	26	3.31686		1806	DD_trim_contig_21808_mapping	1331	31	4.24117		1806	WD_trim_contig_813_mapping	1177	34	5.33985
	1807	SFP_trim_contig_11623_mapping	1102	25	4.16062		1807	FTC_trim_contig_6574_mapping	1477	31	3.71632		1807	DD_trim_contig_14816_mapping	1330	39	5.62556		1807	WD_trim_contig_8794_mapping	1177	32	4.7723
	1808	SFP_trim_contig_11624_mapping	529	13	4.2155		1808	FTC_trim_contig_6603_mapping	1475	24	2.85085		1808	DD_trim_contig_40_mapping	1329	31	4.16403		1808	WD_trim_contig_15438_mapping	1177	31	4.37723
	1809	SFP_trim_contig_11625_mapping	387	11	5.10078		1809	FTC_trim_contig_2330_mapping	1474	52	6.38874		1809	DD_trim_contig_3361_mapping	1329	28	4.14673		1809	WD_trim_contig_8927_mapping	1177	21	3.1079
	1810	SFP_trim_contig_11626_mapping	459	12	4.40087		1810	FTC_trim_contig_10260_mapping	1474	24	2.82497		1810	DD_trim_contig_7302_mapping	1329	26	3.86682		1810	WD_trim_contig_10504_mapping	1177	20	3.48258
	1811	SFP_trim_contig_11627_mapping	1294	38	4.99304		1811	FTC_trim_contig_6631_mapping	1473	37	4.52206		1811	DD_trim_contig_8201_mapping	1329	33	4.77276		1811	WD_trim_contig_6639_mapping	1176	31	4.375
	1812	SFP_trim_contig_11628_mapping	717	11	2.6834		1812	FTC_trim_contig_7186_mapping	1473	26	3.23557		1812	DD_trim_contig_2093_mapping	1328	27	3.82907		1812	WD_trim_contig_16321_mapping	1176	33	4.99235
	1813	SFP_trim_contig_11629_mapping	1521	22	2.51216		1813	FTC_trim_contig_1368_mapping	1472	21	2.45041		1813	DD_trim_contig_7575_mapping	1328	39	5.92018		1813	WD_trim_contig_5752_mapping	1176	27	3.94728
	1814	SFP_trim_contig_1163_mapping	503	23	6.65209		1814	FTC_trim_contig_1546_mapping	1472	35	4.36141		1814	DD_trim_contig_15238_mapping	1328	34	4.94352		1814	WD_trim_contig_301_mapping	1175	31	3.9583
	1815	SFP_trim_contig_11630_mapping	340	14	5.81176		1815	FTC_trim_contig_2743_mapping	1472	31	3.7731		1815	DD_trim_contig_18153_mapping	1328	22	3.30196		1815	WD_trim_contig_1019_mapping	1175	59	7.72255
	1816	SFP_trim_contig_11631_mapping	661	11	2.84418		1816	FTC_trim_contig_11488_mapping	1472	40	4.73709		1816	DD_trim_contig_877_mapping	1327	38	5.36096		1816	WD_trim_contig_7929_mapping	1175	29	4.08
	1817	SFP_trim_contig_11632_mapping	516	21	6.22481		1817	FTC_trim_contig_2286_mapping	1470	44	5.13333		1817	DD_trim_contig_10891_mapping	1327	36	5.31047		1817	WD_trim_contig_9779_mapping	1175	14	2.23404
	1818	SFP_trim_contig_11633_mapping	1324	37	5.06722		1818	FTC_trim_contig_3405_mapping	1470	39	4.69592		1818	DD_trim_contig_3089_mapping	1327	59	8.4838		1818	WD_trim_contig_14376_mapping	1175	23	3.63574
	1819	SFP_trim_contig_11634_mapping	469	11	3.85714		1819	FTC_trim_contig_8111_mapping	1470	35	4.16054		1819	DD_trim_contig_14439_mapping	1327	32	4.13791		1819	WD_trim_contig_3129_mapping	1175	39	6.13617
	1820	SFP_trim_contig_11635_mapping	564	14	4.12766		1820	FTC_trim_contig_8296_mapping	1470	37	4.62109		1820	DD_trim_contig_15899_mapping	1327	28	4.18613		1820	WD_trim_contig_20756_mapping	1175	26	4.08936
	1821	SFP_trim_contig_11636_mapping	297	12	6.49495		1821	FTC_trim_contig_11607_mapping	1470	21	2.6415		1821	DD_trim_contig_16904_mapping	1327	16	2.36925		1821	WD_trim_contig_246_mapping	1174	38	5.47019
	1822	SFP_trim_contig_11637_mapping	539	9	2.89054		1822	FTC_trim_contig_12112_mapping	1470	40	5.01905		1822	DD_trim_contig_6987_mapping	1326	32	4.1727		1822	WD_trim_contig_1709_mapping	1174	46	6.73765
	1823	SFP_trim_contig_11638_mapping	1325	33	4.2966		1823	FTC_trim_contig_831_mapping	1469	29	3.20967		1823	DD_trim_contig_23180_mapping	1326	43	6.44872		1823	WD_trim_contig_9915_mapping	1174	29	4.35945
	1824	SFP_trim_contig_11639_mapping	727	17	4.15131		1824	FTC_trim_contig_912_mapping	1469	32	3.98366		1824	DD_trim_contig_5548_mapping	1325	33	4.4166		1824	WD_trim_contig_15163_mapping	1174	30	4.13118
	1825	SFP_trim_contig_1164_mapping	1135	33	4.92687		1825	FTC_trim_contig_1208_mapping	1469	30	3.81144		1825	DD_trim_contig_8823_mapping	1325	43	6.22038		1825	WD_trim_contig_643_mapping	1174	52	6.90716
	1826	SFP_trim_contig_11640_mapping	270	5	2.81111		1826	FTC_trim_contig_3659_mapping	1469	47	5.66848		1826	DD_trim_contig_4892_mapping	1325	42	5.95472		1826	WD_trim_contig_1309_mapping	1174	29	4.86968
	1827	SFP_trim_contig_11641_mapping	250	4	3.036		1827	FTC_trim_contig_8791_mapping	1469	41	4.70933		1827	DD_trim_contig_1709_mapping	1325	49	7.01208		1827	WD_trim_contig_19521_mapping	1174	24	3.60988
	1828	SFP_trim_contig_11642_mapping	209	6	3.78947		1828	FTC_trim_contig_10595_mapping	1469	30	3.09122		1828	DD_trim_contig_7626_mapping	1324	42	5.69789		1828	WD_trim_contig_11115_mapping	1173	32	5.1509
	1829	SFP_trim_contig_11643_mapping	560	17	5.2125		1829	FTC_trim_contig_1713_mapping	1468	53	6.21594		1829	DD_trim_contig_11461_mapping	1324	37	5.55211		1829	WD_trim_contig_11417_mapping	1172	32	4.43515
	1830	SFP_trim_contig_11644_mapping	756	17	3.9246		1830	FTC_trim_contig_1899_mapping	1468	45	4.80518		1830	DD_trim_contig_14999_mapping	1324	18	2.65257		1830	WD_trim_contig_11970_mapping	1172	28	4.27218
	1831	SFP_trim_contig_11645_mapping	278	5	2.32734		1831	FTC_trim_contig_1386_mapping	1468	29	3.40054		1831	DD_trim_contig_13061_mapping	1323	34	4.58125		1831	WD_trim_contig_3222_mapping	1171	31	4.73612
	1832	SFP_trim_contig_11646_mapping	421	7	2.95249		1832	FTC_trim_contig_7390_mapping	1468	34	4.12398		1832	DD_trim_contig_2893_mapping	1323	25	3.44822		1832	WD_trim_contig_4245_mapping	1171	47	6.76089
	1833	SFP_trim_contig_11647_mapping	938	24	4.5064		1833	FTC_trim_contig_10646_mapping	1468	37	4.15872		1833	DD_trim_contig_2908_mapping	1322	23	3.31467		1833	WD_trim_contig_7794_mapping	1171	14	2.23143
	1834	SFP_trim_contig_11648_mapping	877	21	4.20525		1834	FTC_trim_contig_7000_mapping	1467	37	4.41854		1834	DD_trim_contig_12128_mapping	1322	28	4.02194		1834	WD_trim_contig_9038_mapping	1171	30	4.45773
	1835	SFP_trim_contig_11649_mapping	583	16	4.33448		1835	FTC_trim_contig_10996_mapping	1467	32	3.84731		1835	DD_trim_contig_2809_mapping	1321	37	5.1779		1835	WD_trim_contig_12270_mapping	1171	50	8.19044
	1836	SFP_trim_contig_1165_mapping	1562	39	4.52113		1836	FTC_trim_contig_170_mapping	1466	50	6.25512		1836	DD_trim_contig_3860_mapping	1321	36	4.73656		1836	WD_trim_contig_12650_mapping	1171	23	3.60803
	1837	SFP_trim_contig_11650_mapping	450	7	2.60222		1837	FTC_trim_contig_1060_mapping	1466	37	4.46999		1837	DD_trim_contig_13551_mapping	1321	30	4.30431		1837	WD_trim_contig_11368_mapping	1171	23	3.86507
	1838	SFP_trim_contig_11651_mapping	654	17	4.51835		1838	FTC_trim_contig_1614_mapping	1466	27	3.35744		1838	DD_trim_contig_14521_mapping	1321	35	4.93944		1838	WD_trim_contig_6884_mapping	1170	42	6.56154
	1839	SFP_trim_contig_11652_mapping	715	13	3.26294		1839	FTC_trim_contig_5707_mapping	1466	33	3.85061		1839	DD_trim_contig_17734_mapping	1321	28	4.19758		1839	WD_trim_contig_11295_mapping	1170	38	5.57094
	1840	SFP_trim_contig_11653_mapping	1710	41	4.14561		1840	FTC_trim_contig_6107_mapping	1466	66	7.62892		1840	DD_trim_contig_10322_mapping	1320	19	2.67424		1840	WD_trim_contig_19475_mapping	1170	26	3.52222
	1841	SFP_trim_contig_11654_mapping	1456	30	3.67995		1841	FTC_trim_contig_9446_mapping	1466	33	3.95975		1841	DD_trim_contig_3930_mapping	1320	26	3.75606		1841	WD_trim_contig_2140_mapping	1169	33	5.1266
	1842	SFP_trim_contig_11655_mapping	321	7	3.7757		1842	FTC_trim_contig_819_mapping	1464	36	4.16257		1842	DD_trim_contig_2276_mapping	1319	57	8.27142		1842	WD_trim_contig_4002_mapping	1169	69	9.79127
	1843	SFP_trim_contig_11656_mapping	849	12	2.49352		1843	FTC_trim_contig_2026_mapping	1464	46	5.81967		1843	DD_trim_contig_3887_mapping	1318	34	4.98407		1843	WD_trim_contig_6769_mapping	1169	37	5.68948
	1844	SFP_trim_contig_11657_mapping	385	14	6.33766		1844	FTC_trim_contig_1782_mapping	1464	34	3.96311		1844	DD_trim_contig_19727_mapping	1318	26	3.7997		1844	WD_trim_contig_12834_mapping	1169	31	4.79213
	1845	SFP_trim_contig_11658_mapping	256	6	3.73828		1845	FTC_trim_contig_3598_mapping	1464	35	4.2821		1845	DD_trim_contig_668_mapping	1317	36	5.62339		1845	WD_trim_contig_13253_mapping	1169	23	3.23353
	1846	SFP_trim_contig_11659_mapping	676	21	5.35651		1846	FTC_trim_contig_14113_mapping	1464	32	3.94057		1846	DD_trim_contig_1161_mapping	1317	41	5.95065		1846	WD_trim_contig_18177_mapping	1169	15	2.25064
	1847	SFP_trim_contig_1166_mapping	1848	50	4.61039		1847	FTC_trim_contig_2013_mapping	1463	26	3.10936		1847	DD_trim_contig_820_mapping	1317	26	3.77677		1847	WD_trim_contig_22100_mapping	1169	28	4.09239
	1848	SFP_trim_contig_11660_mapping	578	8	2.38754		1848	FTC_trim_contig_6398_mapping	1463	43	4.18113		1848	DD_trim_contig_8826_mapping	1316	34	5.17781		1848	WD_trim_contig_25427_mapping	1169	22	3.38666
	1849	SFP_trim_contig_11661_mapping	615	13	3.9122		1849	FTC_trim_contig_2953_mapping	1462	46	5.18947		1849	DD_trim_contig_9658_mapping	1316	19	2.87994		1849	WD_trim_contig_16568_mapping	1168	35	4.7714
	1850	SFP_trim_contig_11662_mapping	961	22	4.03018		1850	FTC_trim_contig_6142_mapping	1462	51	5.83105		1850	DD_trim_contig_18426_mapping	1316	29	4.07599		1850	WD_trim_contig_586_mapping	1168	19	3.02397
	1851	SFP_trim_contig_11663_mapping	1413	33	4.10191		1851	FTC_trim_contig_8502_mapping	1462	42	5.1238		1851	DD_trim_contig_1051_mapping	1315	29	4.04259		1851	WD_trim_contig_18140_mapping	1168	21	3.48887
	1852	SFP_trim_contig_11664_mapping	1056	36	5.62405		1852	FTC_trim_contig_13892_mapping	1462	44	5.18673		1852	DD_trim_contig_8896_mapping	1315	22	3.19848		1852	WD_trim_contig_5798_mapping	1167	17	2.56641
	1853	SFP_trim_contig_11665_mapping	855	16	2.94269		1853	FTC_trim_contig_109_mapping	1461	36	4.38877		1853	DD_trim_contig_15640_mapping	1315	24	3.33764		1853	WD_trim_contig_3805_mapping	1166	29	4.1295
	1854	SFP_trim_contig_11666_mapping	405	9	3.48148		1854	FTC_trim_contig_17_mapping	1461	31	3.89938		1854	DD_trim_contig_870_mapping	1314	60	8.37367		1854	WD_trim_contig_4434_mapping	1166	33	5.12093
	1855	SFP_trim_contig_11667_mapping	1188	39	5.90993		1855	FTC_trim_contig_1374_mapping	1461	35	4.27105		1855	DD_trim_contig_3176_mapping	1314	36	5.3653		1855	WD_trim_contig_1109_mapping	1166	61	8.88336
	1856	SFP_trim_contig_11668_mapping	495	16	5.48283		1856	FTC_trim_contig_10015_mapping	1461	26	3.05133		1856	DD_trim_contig_3922_mapping	1314	22	2.84932		1856	WD_trim_contig_15858_mapping	1166	17	2.50772
	1857	SFP_trim_contig_11669_mapping	800	15	3.42		1857	FTC_trim_contig_11818_mapping	1461	29	3.67762		1857	DD_trim_contig_7093_mapping	1314	35	5.25038		1857	WD_trim_contig_16494_mapping	1166	26	3.91252
	1858	SFP_trim_contig_1167_mapping	665	11	2.75489		1858	FTC_trim_contig_13279_mapping	1461	26	3.04997		1858	DD_trim_contig_3563_mapping	1313	55	7.70221		1858	WD_trim_contig_1761_mapping	1165	20	3.18541
	1859	SFP_trim_contig_11670_mapping	436	11	4.21789		1859	FTC_trim_contig_13902_mapping	1461	31	3.61396		1859	DD_trim_contig_4396_mapping	1313	14	1.87129		1859	WD_trim_contig_2807_mapping	1165	37	5.73305
	1860	SFP_trim_contig_11671_mapping	392	6	2.79592		1860	FTC_trim_contig_382_mapping	1460	39	4.63562		1860	DD_trim_contig_1032_mapping	1312	92	11.6456		1860	WD_trim_contig_6698_mapping	1165	28	4.39399
	1861	SFP_trim_contig_11672_mapping	324	4	2.12963		1861	FTC_trim_contig_1024_mapping	1460	36	4.42466		1861	DD_trim_contig_7235_mapping	1312	48	7.27134		1861	WD_trim_contig_14307_mapping	1165	22	3.46953
	1862	SFP_trim_contig_11673_mapping	801	29	6.33208		1862	FTC_trim_contig_509_mapping	1460	27	3.26438		1862	DD_trim_contig_11767_mapping	1312	36	5.33003		1862	WD_trim_contig_16015_mapping	1165	12	1.99742
	1863	SFP_trim_contig_11674_mapping	503	10	3.13121		1863	FTC_trim_contig_3386_mapping	1460	34	3.81849		1863	DD_trim_contig_22817_mapping	1312	16	2.23704		1863	WD_trim_contig_6546_mapping	1165	36	5.34335
	1864	SFP_trim_contig_11675_mapping	912	20	3.98355		1864	FTC_trim_contig_6468_mapping	1459	43	5.09733		1864	DD_trim_contig_10521_mapping	1311	26	3.91609		1864	WD_trim_contig_9832_mapping	1165	27	3.82747
	1865	SFP_trim_contig_11676_mapping	368	11	4.97011		1865	FTC_trim_contig_8794_mapping	1459	38	4.75805		1865	DD_trim_contig_11748_mapping	1311	51	7.03966		1865	WD_trim_contig_933_mapping	1164	33	4.78608
	1866	SFP_trim_contig_11677_mapping	366	8	3.84973		1866	FTC_trim_contig_9319_mapping	1459	38	4.74914		1866	DD_trim_contig_39_mapping	1310	39	5.59924		1866	WD_trim_contig_4602_mapping	1164	34	5.36168
	1867	SFP_trim_contig_11678_mapping	597	10	3.10385		1867	FTC_trim_contig_5480_mapping	1458	31	3.79492		1867	DD_trim_contig_3914_mapping	1310	53	7.04198		1867	WD_trim_contig_6019_mapping	1164	25	3.55756
	1868	SFP_trim_contig_11679_mapping	611	12	3.48936		1868	FTC_trim_contig_8233_mapping	1458	31	4.0144		1868	DD_trim_contig_7878_mapping	1310	39	5.76641		1868	WD_trim_contig_13640_mapping	1164	20	3.0378
	1869	SFP_trim_contig_1168_mapping	4810	174	6.18378		1869	FTC_trim_contig_9416_mapping	1458	34	3.82922		1869	DD_trim_contig_2055_mapping	1308	36	5.25153		1869	WD_trim_contig_2067_mapping	1163	42	6.7515
	1870	SFP_trim_contig_11680_mapping	576	18	5.4375		1870	FTC_trim_contig_1603_mapping	1457	30	3.72478		1870	DD_trim_contig_8726_mapping	1307	32	4.05279		1870	WD_trim_contig_5923_mapping	1163	34	5.31298
	1871	SFP_trim_contig_11681_mapping	480	6	2.36458		1871	FTC_trim_contig_6653_mapping	1457	32	3.83734		1871	DD_trim_contig_2740_mapping	1306	50	7.25268		1871	WD_trim_contig_8775_mapping	1163	30	4.28289
	1872	SFP_trim_contig_11682_mapping	844	21	4.09242		1872	FTC_trim_contig_8138_mapping	1456	31	3.75		1872	DD_trim_contig_3399_mapping	1306	54	7.98392		1872	WD_trim_contig_13306_mapping	1163	27	3.64058
	1873	SFP_trim_contig_11683_mapping	353	8	3.95751		1873	FTC_trim_contig_723_mapping	1455	27	3.22337		1873	DD_trim_contig_16314_mapping	1306	41	6.00919		1873	WD_trim_contig_8893_mapping	1163	29	4.80396
	1874	SFP_trim_contig_11684_mapping	616	20	5.30844		1874	FTC_trim_contig_7079_mapping	1454	26	3.25516		1874	DD_trim_contig_4432_mapping	1305	36	5.26973		1874	WD_trim_contig_20555_mapping	1163	28	4.16681
	1875	SFP_trim_contig_11685_mapping	266	7	4.10902		1875	FTC_trim_contig_943_mapping	1453	29	3.42877		1875	DD_trim_contig_8650_mapping	1305	63	9.5249		1875	WD_trim_contig_3024_mapping	1162	33	4.5043
	1876	SFP_trim_contig_11686_mapping	489	11	4.18814		1876	FTC_trim_contig_1871_mapping	1453	31	3.25052		1876	DD_trim_contig_12097_mapping	1305	18	2.69732		1876	WD_trim_contig_3812_mapping	1162	27	4.20998
	1877	SFP_trim_contig_11687_mapping	509	16	5.75049		1877	FTC_trim_contig_938_mapping	1452	35	4.10124		1877	DD_trim_contig_2476_mapping	1304	48	6.71549		1877	WD_trim_contig_3096_mapping	1161	33	5.59345
	1878	SFP_trim_contig_11688_mapping	763	20	4.75885		1878	FTC_trim_contig_5496_mapping	1452	38	4.83402		1878	DD_trim_contig_6929_mapping	1302	27	3.82104		1878	WD_trim_contig_14956_mapping	1161	39	5.5702
	1879	SFP_trim_contig_11689_mapping	1387	32	3.85004		1879	FTC_trim_contig_8612_mapping	1452	46	4.66598		1879	DD_trim_contig_11491_mapping	1302	51	6.6275		1879	WD_trim_contig_15043_mapping	1161	24	3.86563
	1880	SFP_trim_contig_1169_mapping	1466	26	3.09004		1880	FTC_trim_contig_13085_mapping	1452	31	3.91322		1880	DD_trim_contig_2768_mapping	1301	32	4.66564		1880	WD_trim_contig_87_mapping	1161	29	4.01464
	1881	SFP_trim_contig_11690_mapping	559	20	6.2737		1881	FTC_trim_contig_13257_mapping	1452	40	5.15289		1881	DD_trim_contig_12354_mapping	1301	25	3.47194		1881	WD_trim_contig_7480_mapping	1160	53	7.89741
	1882	SFP_trim_contig_11691_mapping	473	15	6.02114		1882	FTC_trim_contig_7899_mapping	1451	23	2.70986		1882	DD_trim_contig_13279_mapping	1301	48	6.87779		1882	WD_trim_contig_16352_mapping	1160	29	4.86034
	1883	SFP_trim_contig_11692_mapping	637	14	3.2292		1883	FTC_trim_contig_10583_mapping	1451	39	4.52722		1883	DD_trim_contig_1802_mapping	1301	24	3.63874		1883	WD_trim_contig_16567_mapping	1160	28	4.83362
	1884	SFP_trim_contig_11693_mapping	300	5	3.29		1884	FTC_trim_contig_821_mapping	1450	34	4.08828		1884	DD_trim_contig_1534_mapping	1300	40	5.76615		1884	WD_trim_contig_16877_mapping	1160	19	3.07241
	1885	SFP_trim_contig_11694_mapping	925	21	4.12		1885	FTC_trim_contig_726_mapping	1450	608	73.6924		1885	DD_trim_contig_2307_mapping	1300	23	3.58769		1885	WD_trim_contig_866_mapping	1160	34	4.4069
	1886	SFP_trim_contig_11695_mapping	1322	26	3.46218		1886	FTC_trim_contig_3239_mapping	1449	42	4.99586		1886	DD_trim_contig_8533_mapping	1300	41	5.90846		1886	WD_trim_contig_22129_mapping	1160	31	4.91293
	1887	SFP_trim_contig_11696_mapping	385	11	4.48052		1887	FTC_trim_contig_4388_mapping	1449	41	4.95169		1887	DD_trim_contig_2143_mapping	1300	30	4.59231		1887	WD_trim_contig_23650_mapping	1160	16	2.48362
	1888	SFP_trim_contig_11697_mapping	1700	53	5.28824		1888	FTC_trim_contig_710_mapping	1448	42	5.36602		1888	DD_trim_contig_11095_mapping	1299	25	3.57891		1888	WD_trim_contig_12364_mapping	1159	45	6.17429
	1889	SFP_trim_contig_11698_mapping	639	14	3.95618		1889	FTC_trim_contig_1377_mapping	1448	26	3.24724		1889	DD_trim_contig_12577_mapping	1299	27	4.00077		1889	WD_trim_contig_844_mapping	1159	27	3.90509
	1890	SFP_trim_contig_11699_mapping	1862	35	3.40602		1890	FTC_trim_contig_2030_mapping	1448	73	8.31354		1890	DD_trim_contig_8428_mapping	1298	33	4.63636		1890	WD_trim_contig_682_mapping	1158	27	4.13817
	1891	SFP_trim_contig_117_mapping	824	21	4.43811		1891	FTC_trim_contig_4050_mapping	1448	45	5.53729		1891	DD_trim_contig_10055_mapping	1298	26	3.91371		1891	WD_trim_contig_3051_mapping	1157	16	2.5013
	1892	SFP_trim_contig_1170_mapping	598	20	6.20736		1892	FTC_trim_contig_4255_mapping	1448	33	4.3308		1892	DD_trim_contig_815_mapping	1297	99	13.3678		1892	WD_trim_contig_9024_mapping	1157	40	6.00691
	1893	SFP_trim_contig_11700_mapping	715	10	2.46154		1893	FTC_trim_contig_8460_mapping	1448	51	5.44613		1893	DD_trim_contig_1916_mapping	1297	57	8.72167		1893	WD_trim_contig_12914_mapping	1157	28	4.46327
	1894	SFP_trim_contig_11701_mapping	548	10	3.09307		1894	FTC_trim_contig_9037_mapping	1448	26	3.39917		1894	DD_trim_contig_5663_mapping	1297	122	17.4626		1894	WD_trim_contig_1316_mapping	1156	155	22.6168
	1895	SFP_trim_contig_11702_mapping	596	12	3.74664		1895	FTC_trim_contig_3600_mapping	1447	25	3.06634		1895	DD_trim_contig_11467_mapping	1297	31	4.55281		1895	WD_trim_contig_6563_mapping	1156	33	4.79844
	1896	SFP_trim_contig_11703_mapping	400	6	2.755		1896	FTC_trim_contig_15998_mapping	1447	30	3.72909		1896	DD_trim_contig_12000_mapping	1296	24	3.55556		1896	WD_trim_contig_7375_mapping	1156	39	5.28201
	1897	SFP_trim_contig_11704_mapping	418	5	2.04067		1897	FTC_trim_contig_2017_mapping	1446	28	3.56362		1897	DD_trim_contig_2180_mapping	1296	62	9.05556		1897	WD_trim_contig_8649_mapping	1156	37	5.75865
	1898	SFP_trim_contig_11705_mapping	877	14	2.94755		1898	FTC_trim_contig_2376_mapping	1446	42	4.82573		1898	DD_trim_contig_3903_mapping	1296	22	3.35494		1898	WD_trim_contig_2624_mapping	1156	23	3.54931
	1899	SFP_trim_contig_11706_mapping	475	6	2.30105		1899	FTC_trim_contig_676_mapping	1446	31	3.47165		1899	DD_trim_contig_3435_mapping	1295	21	2.72896		1899	WD_trim_contig_20153_mapping	1156	17	2.33824
	1900	SFP_trim_contig_11707_mapping	555	16	4.83243		1900	FTC_trim_contig_8373_mapping	1446	32	3.75934		1900	DD_trim_contig_13889_mapping	1295	43	6.36525		1900	WD_trim_contig_1670_mapping	1155	50	7.58182
	1901	SFP_trim_contig_11708_mapping	491	8	2.48676		1901	FTC_trim_contig_10718_mapping	1446	35	4.24965		1901	DD_trim_contig_17761_mapping	1295	19	2.36525		1901	WD_trim_contig_10337_mapping	1155	18	2.99394
	1902	SFP_trim_contig_11709_mapping	825	13	2.69455		1902	FTC_trim_contig_1563_mapping	1445	23	2.73495		1902	DD_trim_contig_1956_mapping	1294	21	3.01777		1902	WD_trim_contig_2022_mapping	1154	33	4.78943
	1903	SFP_trim_contig_1171_mapping	870	19	3.71494		1903	FTC_trim_contig_161_mapping	1445	46	5.51142		1903	DD_trim_contig_4035_mapping	1294	27	4.08733		1903	WD_trim_contig_10139_mapping	1154	52	6.2825
	1904	SFP_trim_contig_11710_mapping	1538	47	5.38752		1904	FTC_trim_contig_1465_mapping	1445	33	4.11211		1904	DD_trim_contig_4492_mapping	1294	55	7.70634		1904	WD_trim_contig_10536_mapping	1154	23	3.53899
	1905	SFP_trim_contig_11711_mapping	457	7	2.59081		1905	FTC_trim_contig_2616_mapping	1445	40	4.67059		1905	DD_trim_contig_5319_mapping	1294	20	3.01623		1905	WD_trim_contig_13185_mapping	1154	23	3.84922
	1906	SFP_trim_contig_11712_mapping	946	20	3.84144		1906	FTC_trim_contig_9449_mapping	1445	47	5.99931		1906	DD_trim_contig_2773_mapping	1293	25	3.61872		1906	WD_trim_contig_18333_mapping	1154	22	3.53553
	1907	SFP_trim_contig_11713_mapping	453	16	6.53863		1907	FTC_trim_contig_10354_mapping	1445	26	3.28789		1907	DD_trim_contig_2094_mapping	1292	42	5.84443		1907	WD_trim_contig_470_mapping	1153	22	3.68517
	1908	SFP_trim_contig_11714_mapping	822	32	6.8382		1908	FTC_trim_contig_3057_mapping	1444	87	10.2514		1908	DD_trim_contig_3833_mapping	1292	47	7.00077		1908	WD_trim_contig_3839_mapping	1153	29	4.28448
	1909	SFP_trim_contig_11715_mapping	418	4	1.78947		1909	FTC_trim_contig_3787_mapping	1444	50	5.83657		1909	DD_trim_contig_3888_mapping	1292	38	5.15557		1909	WD_trim_contig_3926_mapping	1153	20	3.3686
	1910	SFP_trim_contig_11716_mapping	448	15	5.81027		1910	FTC_trim_contig_8141_mapping	1444	28	3.57548		1910	DD_trim_contig_5671_mapping	1292	26	4.02786		1910	WD_trim_contig_10292_mapping	1153	43	5.30963
	1911	SFP_trim_contig_11717_mapping	473	19	5.86469		1911	FTC_trim_contig_939_mapping	1443	30	3.67152		1911	DD_trim_contig_6878_mapping	1292	60	9.20975		1911	WD_trim_contig_26743_mapping	1153	23	3.75542
	1912	SFP_trim_contig_11718_mapping	441	8	3.2381		1912	FTC_trim_contig_1183_mapping	1443	46	5.7124		1912	DD_trim_contig_9178_mapping	1292	39	5.19659		1912	WD_trim_contig_2621_mapping	1152	37	5.86632
	1913	SFP_trim_contig_11719_mapping	304	5	2.85197		1913	FTC_trim_contig_2506_mapping	1443	36	4.35412		1913	DD_trim_contig_30807_mapping	1292	22	3.54876		1913	WD_trim_contig_1330_mapping	1151	31	4.92094
	1914	SFP_trim_contig_1172_mapping	1498	41	4.25501		1914	FTC_trim_contig_4874_mapping	1443	36	4.48094		1914	DD_trim_contig_2173_mapping	1291	23	3.55926		1914	WD_trim_contig_5080_mapping	1151	32	4.87402
	1915	SFP_trim_contig_11720_mapping	617	12	3.55592		1915	FTC_trim_contig_5093_mapping	1443	35	4.34026		1915	DD_trim_contig_3419_mapping	1291	46	6.22773		1915	WD_trim_contig_5570_mapping	1151	27	3.88097
	1916	SFP_trim_contig_11721_mapping	277	9	5.48736		1916	FTC_trim_contig_2700_mapping	1442	33	3.66227		1916	DD_trim_contig_7491_mapping	1291	26	4.0395		1916	WD_trim_contig_9217_mapping	1151	36	5.65334
	1917	SFP_trim_contig_11722_mapping	902	16	3.09867		1917	FTC_trim_contig_4596_mapping	1442	43	5.47712		1917	DD_trim_contig_14901_mapping	1291	59	8.79396		1917	WD_trim_contig_327_mapping	1151	22	3.49957
	1918	SFP_trim_contig_11723_mapping	668	12	3.49401		1918	FTC_trim_contig_6540_mapping	1441	43	5.57321		1918	DD_trim_contig_5619_mapping	1290	41	6.12481		1918	WD_trim_contig_1617_mapping	1150	32	4.58522
	1919	SFP_trim_contig_11724_mapping	653	14	3.59418		1919	FTC_trim_contig_6579_mapping	1441	21	2.56419		1919	DD_trim_contig_6460_mapping	1290	85	12.5953		1919	WD_trim_contig_6181_mapping	1150	33	4.8513
	1920	SFP_trim_contig_11725_mapping	552	18	5.84964		1920	FTC_trim_contig_7282_mapping	1441	34	4.17349		1920	DD_trim_contig_6578_mapping	1290	39	6.00853		1920	WD_trim_contig_390_mapping	1149	49	7.79199
	1921	SFP_trim_contig_11726_mapping	484	13	4.78512		1921	FTC_trim_contig_10714_mapping	1441	28	3.42887		1921	DD_trim_contig_7098_mapping	1289	42	5.86346		1921	WD_trim_contig_2237_mapping	1149	32	4.91819
	1922	SFP_trim_contig_11727_mapping	880	18	3.05568		1922	FTC_trim_contig_11427_mapping	1441	25	2.76891		1922	DD_trim_contig_409_mapping	1289	29	4.57021		1922	WD_trim_contig_2455_mapping	1149	27	4.44996
	1923	SFP_trim_contig_11728_mapping	1074	26	4.2095		1923	FTC_trim_contig_291_mapping	1440	31	3.76458		1923	DD_trim_contig_6596_mapping	1288	37	5.41848		1923	WD_trim_contig_9026_mapping	1149	25	3.6832
	1924	SFP_trim_contig_11729_mapping	303	9	4.51155		1924	FTC_trim_contig_11262_mapping	1440	27	3.38056		1924	DD_trim_contig_2465_mapping	1288	46	6.66615		1924	WD_trim_contig_14156_mapping	1149	30	4.44648
	1925	SFP_trim_contig_1173_mapping	1885	46	4.38833		1925	FTC_trim_contig_13062_mapping	1440	23	2.68681		1925	DD_trim_contig_2705_mapping	1287	36	5.54779		1925	WD_trim_contig_20843_mapping	1149	22	3.63795
	1926	SFP_trim_contig_11730_mapping	378	8	3.83333		1926	FTC_trim_contig_14961_mapping	1440	32	4.14722		1926	DD_trim_contig_2882_mapping	1287	27	4.09557		1926	WD_trim_contig_455_mapping	1148	31	4.2622
	1927	SFP_trim_contig_11731_mapping	659	9	2.44158		1927	FTC_trim_contig_2390_mapping	1439	42	4.96456		1927	DD_trim_contig_8867_mapping	1287	46	6.52525		1927	WD_trim_contig_1495_mapping	1148	71	10.4974
	1928	SFP_trim_contig_11732_mapping	387	9	4.10594		1928	FTC_trim_contig_4240_mapping	1438	44	5.13352		1928	DD_trim_contig_1943_mapping	1287	31	4.39782		1928	WD_trim_contig_12831_mapping	1148	35	5.28136
	1929	SFP_trim_contig_11733_mapping	981	22	3.87054		1929	FTC_trim_contig_14506_mapping	1438	30	3.48261		1929	DD_trim_contig_19331_mapping	1287	35	4.98446		1929	WD_trim_contig_2612_mapping	1147	31	4.79512
	1930	SFP_trim_contig_11734_mapping	776	23	5.18428		1930	FTC_trim_contig_11045_mapping	1437	24	2.68337		1930	DD_trim_contig_14683_mapping	1286	37	5.5		1930	WD_trim_contig_7104_mapping	1147	24	3.60593
	1931	SFP_trim_contig_11735_mapping	286	6	2.67133		1931	FTC_trim_contig_2305_mapping	1436	40	4.91017		1931	DD_trim_contig_7448_mapping	1285	29	4.15253		1931	WD_trim_contig_8369_mapping	1147	27	4.02528
	1932	SFP_trim_contig_11736_mapping	2013	43	3.81669		1932	FTC_trim_contig_2362_mapping	1436	51	6.12256		1932	DD_trim_contig_1252_mapping	1285	47	5.32451		1932	WD_trim_contig_1202_mapping	1147	44	6.52223
	1933	SFP_trim_contig_11737_mapping	589	11	3.42105		1933	FTC_trim_contig_8427_mapping	1436	50	6.23816		1933	DD_trim_contig_7015_mapping	1284	36	5.0553		1933	WD_trim_contig_23684_mapping	1147	21	3.21709
	1934	SFP_trim_contig_11738_mapping	762	18	4.00394		1934	FTC_trim_contig_187_mapping	1435	41	5.0662		1934	DD_trim_contig_3931_mapping	1284	23	3.24377		1934	WD_trim_contig_3834_mapping	1146	35	5.52269
	1935	SFP_trim_contig_11739_mapping	582	10	3.09794		1935	FTC_trim_contig_1454_mapping	1435	33	4.31638		1935	DD_trim_contig_3830_mapping	1283	39	5.58613		1935	WD_trim_contig_5821_mapping	1146	21	3.26789
	1936	SFP_trim_contig_1174_mapping	391	7	3.07928		1936	FTC_trim_contig_1540_mapping	1435	28	3.56725		1936	DD_trim_contig_7513_mapping	1283	41	6.15822		1936	WD_trim_contig_6163_mapping	1146	31	4.31326
	1937	SFP_trim_contig_11740_mapping	881	14	2.5437		1937	FTC_trim_contig_5578_mapping	1435	47	5.26411		1937	DD_trim_contig_8928_mapping	1283	36	4.80982		1937	WD_trim_contig_13928_mapping	1146	28	4.13962
	1938	SFP_trim_contig_11741_mapping	449	10	4.05345		1938	FTC_trim_contig_12653_mapping	1435	37	4.50314		1938	DD_trim_contig_10237_mapping	1283	25	3.71785		1938	WD_trim_contig_391_mapping	1145	40	5.43755
	1939	SFP_trim_contig_11742_mapping	1276	40	5.35972		1939	FTC_trim_contig_113_mapping	1434	41	4.95537		1939	DD_trim_contig_632_mapping	1283	42	5.71785		1939	WD_trim_contig_2840_mapping	1145	47	6.45764
	1940	SFP_trim_contig_11743_mapping	717	24	6.06276		1940	FTC_trim_contig_1258_mapping	1434	31	4		1940	DD_trim_contig_225_mapping	1283	24	3.57911		1940	WD_trim_contig_13554_mapping	1145	27	3.91092
	1941	SFP_trim_contig_11744_mapping	434	21	7.40323		1941	FTC_trim_contig_2963_mapping	1434	35	4.54742		1941	DD_trim_contig_1843_mapping	1282	20	2.85803		1941	WD_trim_contig_2981_mapping	1145	27	4.12926
	1942	SFP_trim_contig_11745_mapping	315	9	5.5619		1942	FTC_trim_contig_653_mapping	1433	41	5.28402		1942	DD_trim_contig_3261_mapping	1282	73	11.5967		1942	WD_trim_contig_2143_mapping	1145	36	5.26725
	1943	SFP_trim_contig_11746_mapping	319	10	4.74922		1943	FTC_trim_contig_5939_mapping	1433	45	4.84229		1943	DD_trim_contig_13135_mapping	1282	37	5.68175		1943	WD_trim_contig_5197_mapping	1144	24	4.06643
	1944	SFP_trim_contig_11747_mapping	595	13	3.95294		1944	FTC_trim_contig_8224_mapping	1433	37	4.37125		1944	DD_trim_contig_1790_mapping	1281	30	4.80796		1944	WD_trim_contig_5638_mapping	1144	39	5.56906
	1945	SFP_trim_contig_11748_mapping	323	5	2.85759		1945	FTC_trim_contig_2813_mapping	1432	37	4.58799		1945	DD_trim_contig_2932_mapping	1281	35	5.07884		1945	WD_trim_contig_9305_mapping	1144	41	5.42395
	1946	SFP_trim_contig_11749_mapping	548	12	4.10949		1946	FTC_trim_contig_3136_mapping	1432	35	4.39944		1946	DD_trim_contig_13942_mapping	1281	27	3.79625		1946	WD_trim_contig_10162_mapping	1144	26	3.85402
	1947	SFP_trim_contig_1175_mapping	667	14	3.90105		1947	FTC_trim_contig_7909_mapping	1432	37	4.64385		1947	DD_trim_contig_18551_mapping	1281	34	5.16472		1947	WD_trim_contig_16105_mapping	1144	21	3.3986
	1948	SFP_trim_contig_11750_mapping	262	4	2.25573		1948	FTC_trim_contig_1723_mapping	1431	35	4.39413		1948	DD_trim_contig_25024_mapping	1281	22	3.36066		1948	WD_trim_contig_21570_mapping	1144	21	3.36626
	1949	SFP_trim_contig_11751_mapping	532	6	2.11278		1949	FTC_trim_contig_4090_mapping	1431	36	4.39902		1949	DD_trim_contig_6881_mapping	1280	23	2.87422		1949	WD_trim_contig_32439_mapping	1144	19	2.8514
	1950	SFP_trim_contig_11752_mapping	889	20	3.90889		1950	FTC_trim_contig_5625_mapping	1431	31	3.89727		1950	DD_trim_contig_12334_mapping	1280	33	4.87188		1950	WD_trim_contig_15198_mapping	1143	29	4.69029
	1951	SFP_trim_contig_11753_mapping	772	16	3.4171		1951	FTC_trim_contig_7515_mapping	1431	34	4.21384		1951	DD_trim_contig_3479_mapping	1280	52	7.92344		1951	WD_trim_contig_17404_mapping	1143	20	3.39633
	1952	SFP_trim_contig_11754_mapping	701	22	5.71041		1952	FTC_trim_contig_9826_mapping	1431	40	4.99371		1952	DD_trim_contig_1101_mapping	1280	36	5.38516		1952	WD_trim_contig_2361_mapping	1142	42	6.71366
	1953	SFP_trim_contig_11755_mapping	1211	19	2.70273		1953	FTC_trim_contig_2141_mapping	1430	25	3.11189		1953	DD_trim_contig_137_mapping	1279	38	5.55512		1953	WD_trim_contig_5266_mapping	1142	21	3.56042
	1954	SFP_trim_contig_11756_mapping	395	9	3.13671		1954	FTC_trim_contig_13259_mapping	1430	32	4.08322		1954	DD_trim_contig_4024_mapping	1279	52	7.30962		1954	WD_trim_contig_9533_mapping	1142	17	2.42732
	1955	SFP_trim_contig_11757_mapping	767	13	3.00391		1955	FTC_trim_contig_1399_mapping	1429	35	4.49895		1955	DD_trim_contig_1964_mapping	1278	21	3.05243		1955	WD_trim_contig_9950_mapping	1142	33	4.9317
	1956	SFP_trim_contig_11758_mapping	1864	58	5.62929		1956	FTC_trim_contig_5134_mapping	1429	37	4.45416		1956	DD_trim_contig_13736_mapping	1278	29	4.11659		1956	WD_trim_contig_3936_mapping	1142	23	3.61909
	1957	SFP_trim_contig_11759_mapping	487	9	3.05339		1957	FTC_trim_contig_8920_mapping	1429	35	4.36949		1957	DD_trim_contig_19923_mapping	1278	34	5.37167		1957	WD_trim_contig_12027_mapping	1142	32	4.89842
	1958	SFP_trim_contig_1176_mapping	1156	27	4.2699		1958	FTC_trim_contig_10151_mapping	1429	28	3.49195		1958	DD_trim_contig_1882_mapping	1277	59	8.48395		1958	WD_trim_contig_13066_mapping	1142	30	4.26357
	1959	SFP_trim_contig_11760_mapping	540	7	2.18889		1959	FTC_trim_contig_415_mapping	1428	25	3.15056		1959	DD_trim_contig_2827_mapping	1276	17	2.40752		1959	WD_trim_contig_17081_mapping	1142	37	5.14711
	1960	SFP_trim_contig_11761_mapping	488	13	4.78279		1960	FTC_trim_contig_2831_mapping	1428	39	4.58263		1960	DD_trim_contig_4337_mapping	1276	42	6.42398		1960	WD_trim_contig_17372_mapping	1142	29	4.82399
	1961	SFP_trim_contig_11762_mapping	444	12	4.49775		1961	FTC_trim_contig_6752_mapping	1428	31	3.87185		1961	DD_trim_contig_328_mapping	1275	51	7.83843		1961	WD_trim_contig_26426_mapping	1142	15	2.50613
	1962	SFP_trim_contig_11763_mapping	756	13	2.91534		1962	FTC_trim_contig_8294_mapping	1428	28	3.2423		1962	DD_trim_contig_2948_mapping	1275	36	5.37412		1962	WD_trim_contig_13690_mapping	1141	49	7.87555
	1963	SFP_trim_contig_11764_mapping	317	7	4.11041		1963	FTC_trim_contig_8657_mapping	1428	27	3.41947		1963	DD_trim_contig_4411_mapping	1275	34	4.56549		1963	WD_trim_contig_18447_mapping	1141	33	4.83611
	1964	SFP_trim_contig_11765_mapping	333	7	2.30931		1964	FTC_trim_contig_13378_mapping	1428	30	3.73459		1964	DD_trim_contig_20117_mapping	1275	43	6.67294		1964	WD_trim_contig_404_mapping	1140	36	4.97632
	1965	SFP_trim_contig_11766_mapping	343	17	8.74344		1965	FTC_trim_contig_716_mapping	1427	44	5.26629		1965	DD_trim_contig_6027_mapping	1273	28	4.04085		1965	WD_trim_contig_463_mapping	1140	47	6.11228
	1966	SFP_trim_contig_11767_mapping	582	12	3.76976		1966	FTC_trim_contig_2200_mapping	1427	30	3.98669		1966	DD_trim_contig_8878_mapping	1273	33	4.94894		1966	WD_trim_contig_474_mapping	1140	28	4.15351
	1967	SFP_trim_contig_11768_mapping	862	21	3.79582		1967	FTC_trim_contig_9632_mapping	1427	27	3.3595		1967	DD_trim_contig_3640_mapping	1273	31	4.80283		1967	WD_trim_contig_3536_mapping	1140	27	4.40965
	1968	SFP_trim_contig_11769_mapping	1719	36	3.70622		1968	FTC_trim_contig_10525_mapping	1427	27	3.05466		1968	DD_trim_contig_4941_mapping	1273	32	4.54674		1968	WD_trim_contig_5468_mapping	1140	29	4.44912
	1969	SFP_trim_contig_1177_mapping	547	13	4.26508		1969	FTC_trim_contig_1050_mapping	1426	32	4.02735		1969	DD_trim_contig_189_mapping	1272	25	3.6934		1969	WD_trim_contig_7106_mapping	1140	25	3.5307
	1970	SFP_trim_contig_11770_mapping	414	8	3.45894		1970	FTC_trim_contig_3357_mapping	1426	31	3.89481		1970	DD_trim_contig_7585_mapping	1272	36	5.1022		1970	WD_trim_contig_9128_mapping	1140	26	4.27368
	1971	SFP_trim_contig_11771_mapping	843	13	2.88019		1971	FTC_trim_contig_4131_mapping	1426	42	5.4439		1971	DD_trim_contig_85_mapping	1271	23	3.80803		1971	WD_trim_contig_9911_mapping	1140	33	5.15
	1972	SFP_trim_contig_11772_mapping	501	5	1.74651		1972	FTC_trim_contig_4448_mapping	1426	34	4.16059		1972	DD_trim_contig_275_mapping	1271	36	4.96774		1972	WD_trim_contig_10864_mapping	1140	18	2.6307
	1973	SFP_trim_contig_11773_mapping	869	28	5.58573		1973	FTC_trim_contig_4790_mapping	1426	42	5.19495		1973	DD_trim_contig_1889_mapping	1271	43	6.66168		1973	WD_trim_contig_863_mapping	1140	22	3.28947
	1974	SFP_trim_contig_11774_mapping	621	20	4.96135		1974	FTC_trim_contig_5599_mapping	1426	46	5.24474		1974	DD_trim_contig_12424_mapping	1271	36	4.9583		1974	WD_trim_contig_19836_mapping	1140	22	3.46579
	1975	SFP_trim_contig_11775_mapping	630	11	3.0254		1975	FTC_trim_contig_5932_mapping	1426	42	5.11641		1975	DD_trim_contig_1896_mapping	1270	23	3.65669		1975	WD_trim_contig_9425_mapping	1139	40	6.07638
	1976	SFP_trim_contig_11776_mapping	759	18	4.22134		1976	FTC_trim_contig_16071_mapping	1426	21	2.75035		1976	DD_trim_contig_9730_mapping	1270	50	7.74488		1976	WD_trim_contig_16068_mapping	1139	18	2.91572
	1977	SFP_trim_contig_11777_mapping	533	9	2.84053		1977	FTC_trim_contig_714_mapping	1425	37	4.18105		1977	DD_trim_contig_8807_mapping	1269	44	6.53428		1977	WD_trim_contig_20120_mapping	1139	14	2.03863
	1978	SFP_trim_contig_11778_mapping	805	18	3.94286		1978	FTC_trim_contig_4040_mapping	1425	47	5.96421		1978	DD_trim_contig_6553_mapping	1268	50	6.847		1978	WD_trim_contig_3331_mapping	1138	34	4.74077
	1979	SFP_trim_contig_11779_mapping	1340	26	3.38358		1979	FTC_trim_contig_7996_mapping	1425	28	3.71649		1979	DD_trim_contig_13284_mapping	1268	41	5.67902		1979	WD_trim_contig_5813_mapping	1138	17	2.63269
	1980	SFP_trim_contig_1178_mapping	651	15	3.22888		1980	FTC_trim_contig_10026_mapping	1425	29	3.53825		1980	DD_trim_contig_5283_mapping	1267	24	3.40647		1980	WD_trim_contig_6162_mapping	1138	20	2.80756
	1981	SFP_trim_contig_11780_mapping	446	8	3.03587		1981	FTC_trim_contig_11722_mapping	1425	28	3.03439		1981	DD_trim_contig_4065_mapping	1267	49	7.06472		1981	WD_trim_contig_11202_mapping	1138	23	3.81019
[truncated: 44,207 more rows]
